# Supplementary material for: Accelerating discovery of bioactive ligands with pharmacophore-informed generative models
Source: Nat Commun. 2025 Mar 10;16:2391. doi: 10.1038/s41467-025-56349-0 (PMC11894060; doi:10.1038/s41467-025-56349-0)
Supplement: Supplementary file 4 — Source Data [file 41467_2025_56349_MOESM4_ESM.xlsx]

## Sheet: Figure 2bcef
	S_pharma-72-bit	S_pharma-108-bit	S_pharma-1032-bit	S_pharma-STONED	S_pharma-STONED-focused	S_struct-72-bit	S_struct-108-bit	S_struct-1032-bit	S_struct-STONED	S_struct-STONED-focused
0	0.805556	0.969697	0.941176	0.210526	0.909091	0.235669	0.638462	0.462687	0.18543	0.682927
1	0.638889	0.815789	0.969697	0.473684	0.625	0.153846	0.37931	0.762712	0.44898	0.643411
2	0.861111	0.941176	0.868421	0.472222	0.828571	0.358108	0.5	0.45	0.131579	0.609023
3	0.756757	0.775	0.707317	0.583333	0.777778	0.185629	0.405405	0.442177	0.597015	0.514085
4	0.756757	1	0.818182	0.2	0.756757	0.223464	0.773109	0.404412	0.0496894	0.606061
5	0.702703	0.857143	0.891892	0.454545	0.534884	0.238994	0.47205	0.809917	0.42623	0.426667
6	0.789474	0.914286	0.473684	0.8	0.787879	0.267442	0.286624	0.323077	0.298137	0.736
7	0.769231	0.852941	0.916667	0.4	0.763158	0.243386	0.395833	0.488889	0.186747	0.525926
8	0.710526	0.885714	0.891892	0.268293	1	0.153374	0.442424	0.48855	0.208092	0.756303
9	0.75	0.885714	0.717949	0.380952	0.5	0.280612	0.691057	0.289308	0.254335	0.384615
10	0.72093	1	0.488372	0.425	0.777778	0.1875	0.503401	0.295455	0.34965	0.603053
11	0.72973	0.911765	0.342105	0.111111	0.605263	0.220859	0.516129	0.190141	0.116788	0.576642
12	0.820513	0.6	0.891892	0.176471	0.605263	0.26257	0.384615	0.388158	0.194286	0.576642
13	0.682927	0.878788	0.970588	0.205128	0.882353	0.196078	0.716667	0.358108	0.189349	0.661417
14	0.794872	0.970588	0.837838	1	0.888889	0.18239	0.486111	0.39726	1	0.762295
15	0.657895	0.914286	0.461538	0.787879	0.914286	0.19337	0.357576	0.309353	0.623077	0.762295
16	0.891892	0.941176	0.891892	0.25	0.682927	0.296296	0.689394	0.347305	0.248521	0.589552
17	0.684211	0.617647	0.911765	0.666667	0.615385	0.227848	0.3125	0.5	0.412162	0.638462
18	0.888889	0.970588	0.911765	0.617647	0.916667	0.403509	0.273743	0.610687	0.597015	0.540146
19	0.692308	1	0.942857	0	0.833333	0.261905	0.582192	0.329268	0.0272727	0.578571
20	0.648649	0.941176	0.909091	0.473684	0.818182	0.218182	0.514706	0.496063	0.412162	0.514286
21	0.868421	0.837838	0.970588	0.0294118	0.868421	0.216867	0.538922	0.458904	0.026087	0.716535
22	0.702703	0.911765	0.75	0	0.852941	0.235955	0.625	0.443662	0.137931	0.577778
23	0.7	0.735294	0.627907	0.111111	0.885714	0.218182	0.542254	0.440559	0.272109	0.674419
24	0.690476	0.8	0.861111	0.325	0.909091	0.218085	0.265734	0.431373	0.333333	0.674603
25	0.641026	0.885714	0.885714	0.432432	0.909091	0.222892	0.54	0.329341	0.216561	0.736
26	0.710526	0.911765	0.914286	0.473684	1	0.202247	0.447552	0.472973	0.312102	0.553957
27	0.763158	0.794118	0.404762	0.767442	0.825	0.21118	0.428571	0.316547	0.370861	0.777778
28	0.864865	0.941176	0.941176	0.35	0.916667	0.25	0.474453	0.522388	0.179348	0.536232
29	0.756757	0.857143	0.970588	0.184211	0.916667	0.228571	0.390805	0.367347	0.105634	0.75
30	0.736842	0.942857	0.864865	0.435897	0.625	0.314136	0.496503	0.361842	0.222857	0.58209
31	0.783784	0.763158	0.911765	0.243243	0.969697	0.214689	0.5	0.685484	0.16763	0.716667
32	0.756757	0.257143	0.916667	0.6	0.787879	0.259067	0.207407	0.409722	0.198795	0.691057
33	0.631579	0.771429	0.459459	0.0555556	0.707317	0.203704	0.301205	0.306569	0.134454	0.507246
34	0.72973	0.909091	0.878788	0.459459	0.648649	0.267516	0.363636	0.472868	0.42	0.542254
35	0.736842	0.810811	0.848485	0.644444	0.891892	0.149733	0.302632	0.452381	0.489209	0.782258
36	0.783784	1	0.916667	0.102564	0.725	0.209877	0.631206	0.477707	0.167785	0.584615
37	0.783784	0.727273	0.885714	0.657143	0.857143	0.179641	0.565891	0.564626	0.615385	0.694215
38	0.846154	0.942857	0.878788	0.27027	0.911765	0.283133	0.625	0.690476	0.183908	0.653846
39	0.756757	0.942857	0.828571	0.2	0.970588	0.255814	0.544776	0.568493	0.148438	0.754098
40	0.794118	0.878788	0.5	0.3	1	0.346154	0.3125	0.298507	0.240506	0.808333
41	0.783784	0.939394	0.837838	0.571429	0.885714	0.19774	0.525926	0.4	0.573643	0.401274
42	0.659091	0.848485	0.828571	0.205128	0.538462	0.229885	0.449275	0.451852	0.206897	0.57971
43	0.697674	0.914286	0.911765	0.5	0.378378	0.170213	0.576642	0.571429	0.256579	0.469388
44	0.769231	0.848485	0.882353	0.236842	0.641026	0.213904	0.361963	0.554745	0.141844	0.506944
45	0.769231	0.833333	0.5	0.621622	0.75	0.164773	0.486111	0.368421	0.278788	0.682171
46	0.707317	0.970588	0.820513	0.225	0.909091	0.213904	0.528169	0.403974	0.189655	0.756303
47	0.815789	1	0.882353	0.657143	1	0.157303	0.716535	0.574803	0.288462	0.886957
48	0.717949	0.970588	0.878788	0.604651	0.7	0.251462	0.844828	0.507692	0.3	0.37013
49	0.72973	0.911765	0.909091	0.433962	0.8	0.242604	0.466667	0.5	0.586466	0.623077
50	0.810811	0.823529	0.891892	1	0.833333	0.176471	0.51773	0.456376	0.877193	0.633588
51	0.742857	1	0.885714	0.594595	0.692308	0.307692	0.446541	0.40411	0.326797	0.609023
52	0.666667	0.882353	0.725	0.777778	0.942857	0.241935	0.52459	0.41958	0.462687	0.728
53	0.659091	0.864865	0.911765	0.615385	0.756757	0.184971	0.473054	0.562963	0.427586	0.531915
54	0.825	0.941176	0.794872	0.222222	0.852941	0.229947	0.422819	0.286624	0.105882	0.557971
55	0.763158	0.916667	0.914286	0.511628	0.882353	0.213836	0.437908	0.40625	0.42	0.648
56	0.631579	0.970588	0.942857	0.15	0.916667	0.267081	0.638462	0.486301	0.0451128	0.695312
57	0.666667	0.942857	0.621622	0.484848	0.736842	0.320755	0.622047	0.323353	0.364865	0.496454
58	0.810811	0.885714	0.916667	0.342857	0.857143	0.248521	0.392857	0.6	0.273438	0.682171
59	0.74359	1	0.742857	0.435897	0.69697	0.176829	0.745902	0.435115	0.281437	0.517986
60	0.777778	0.942857	0.942857	0.175	0.575	0.148148	0.496403	0.443662	0.129412	0.544118
61	0.810811	0.911765	0.942857	0.581395	0.805556	0.248588	0.738095	0.5	0.30625	0.496454
62	0.72973	0.942857	0.846154	0.44186	0.825	0.186441	0.416667	0.37037	0.201183	0.430464
63	0.783784	0.942857	0.970588	0.358974	0.545455	0.190184	0.389937	0.456522	0.2	0.493056
64	0.794872	1	0.717949	0.714286	0.666667	0.255814	0.742188	0.325153	0.576923	0.661538
65	0.731707	0.942857	0.763158	0.666667	0.609756	0.24183	0.411429	0.446809	0.610687	0.561151
66	0.722222	0.515152	0.852941	0.589744	0.692308	0.326531	0.172932	0.330935	0.51773	0.382166
67	0.72973	0.789474	0.970588	0.405405	0.882353	0.229508	0.339623	0.404255	0.296296	0.752066
68	0.74359	0.666667	0.861111	0.486486	0.857143	0.303797	0.396825	0.468531	0.120253	0.540146
69	0.763158	0.4	0.911765	0.0588235	0.868421	0.339869	0.31746	0.367347	0.0461538	0.72
70	0.763158	0.941176	0.411765	0.228571	0.651163	0.337748	0.544776	0.135338	0.111702	0.506944
71	0.717949	0.888889	0.970588	1	0.848485	0.238095	0.52381	0.444444	1	0.52518
72	0.763158	0.823529	0.885714	0.394737	0.638889	0.220339	0.3125	0.265896	0.232558	0.506944
73	0.777778	0.852941	0.825	0.4	0.585366	0.263158	0.450704	0.320261	0.289655	0.561151
74	0.837838	0.852941	0.529412	0.810811	0.538462	0.272727	0.5	0.177305	0.562963	0.557971
75	0.65	0.794118	0.941176	0.25	0.909091	0.147541	0.472222	0.43662	0.178771	0.730159
76	0.810811	0.861111	0.7	0.428571	1	0.266234	0.664234	0.36129	0.231293	0.823529
77	0.725	0.882353	0.794872	0.487179	0.909091	0.251282	0.449664	0.569444	0.22905	0.682927
78	0.789474	0.852941	0.916667	0.825	0.589744	0.158537	0.674603	0.373333	0.666667	0.423841
79	0.783784	0.852941	0.769231	0.757576	0.857143	0.342105	0.520325	0.366667	0.646154	0.633588
80	0.810811	0.705882	0.857143	0.615385	0.857143	0.286667	0.30137	0.402685	0.533835	0.540146
81	0.65	0.888889	0.736842	0.382353	0.8	0.170103	0.329032	0.375691	0.196319	0.674419
82	0.815789	0.878788	0.942857	0.4	0.571429	0.273885	0.352941	0.49635	0.173913	0.456376
83	0.783784	0.911765	0.815789	0.4	0.969697	0.193548	0.87069	0.298137	0.217877	0.672
84	0.775	0.885714	0.725	0.55	0.595238	0.206349	0.567164	0.385714	0.350649	0.62406
85	0.864865	0.852941	0.857143	0.230769	0.7	0.265896	0.288591	0.503448	0.135135	0.489655
86	0.694444	0.888889	0.942857	0.414634	0.823529	0.230769	0.594595	0.434483	0.363057	0.553957
87	0.736842	1	0.848485	0.657143	0.878788	0.226994	0.645669	0.319149	0.650794	0.601504
88	0.657895	0.787879	0.852941	0.594595	0.828571	0.181287	0.377622	0.348485	0.551471	0.609023
89	0.787879	0.864865	0.914286	0.0909091	0.659091	0.310559	0.551471	0.426573	0.0162602	0.452055
90	0.710526	1	0.769231	0.189189	1	0.33125	0.551471	0.350993	0.190184	0.766667
91	0.74359	0.970588	0.818182	0.5	0.764706	0.251397	0.444444	0.504	0.326797	0.64
92	0.789474	0.852941	0.769231	0.589744	0.805556	0.190244	0.674074	0.25641	0.488889	0.636364
93	0.868421	0.878788	0.837838	0.589744	0.666667	0.313953	0.433566	0.406897	0.279221	0.528986
94	0.789474	0.970588	0.916667	0.424242	0.833333	0.221591	0.578947	0.286667	0.242647	0.606061
95	0.72973	1	0.428571	0.684211	0.642857	0.229885	0.604478	0.276119	0.339506	0.598485
96	0.810811	0.941176	0.852941	0.416667	0.8	0.322148	0.3875	0.439394	0.241379	0.576642
97	0.783784	0.914286	0.363636	0.410256	0.828571	0.290816	0.362416	0.207692	0.5	0.403974
98	0.864865	0.775	0.885714	0.583333	0.674419	0.17033	0.431953	0.431655	0.384058	0.394737
99	0.794872	0.914286	0.804878	0.441176	0.8	0.325444	0.384181	0.377907	0.251748	0.674419
100	0.705882	0.911765	0.5	0.348837	0.692308	0.193939	0.414966	0.310078	0.298137	0.475862
101	0.780488	0.942857	0.942857	0.571429	0.771429	0.156425	0.622222	0.432432	0.496403	0.574627
102	0.783784	0.885714	0.820513	0.652174	0.611111	0.214689	0.434783	0.503597	0.517986	0.736
103	0.815789	0.970588	0.861111	0.571429	0.692308	0.275449	0.463768	0.455172	0.461538	0.6875
104	0.738095	0.885714	0.911765	0.225	0.909091	0.180328	0.433566	0.586466	0.214689	0.830508
105	0.74359	0.882353	0.789474	0.35	0.942857	0.201183	0.609023	0.387755	0.180791	0.813559
106	0.769231	0.969697	0.861111	0.424242	0.647059	0.241379	0.5	0.30625	0.330935	0.492958
107	0.789474	0.852941	0.0882353	0.138889	0.681818	0.214286	0.492188	0.123077	0.0935252	0.466216
108	0.783784	0.891892	0.868421	0.722222	0.536585	0.273743	0.453333	0.45098	0.521127	0.612403
109	0.74359	0.864865	0.861111	0.4	0.804878	0.174863	0.565789	0.58209	0.266667	0.547445
110	0.810811	0.857143	0.72973	0.153846	1	0.28481	0.456522	0.390728	0.230769	0.844828
111	0.783784	0.914286	0.970588	0.341463	0.8	0.185792	0.395062	0.503759	0.282051	0.619403
112	0.794872	1	0.891892	0.513514	0.705882	0.170588	0.402685	0.410072	0.475524	0.658915
113	0.756757	0.970588	0.666667	0.0588235	0.705882	0.236025	0.533333	0.395833	0.0344828	0.416107
114	0.789474	0.542857	0.810811	0.411765	0.868421	0.139665	0.320312	0.394366	0.2375	0.768595
115	0.659091	0.463415	0.885714	0.030303	0.794872	0.221622	0.269231	0.577778	0.0357143	0.586466
116	0.775	0.911765	0.942857	0.35	0.55814	0.206897	0.503497	0.475524	0.352941	0.578947
117	0.837838	0.911765	0.842105	0.307692	1	0.196532	0.664062	0.364286	0.346939	0.752066
118	0.756757	0.828571	0.911765	0.842105	0.909091	0.331395	0.444444	0.704918	0.844828	0.762295
119	0.777778	0.939394	0.888889	0.371429	0.939394	0.134146	0.591241	0.44375	0.125	0.781513
120	0.815789	0.914286	0.545455	0.25	0.638889	0.163636	0.391608	0.294118	0.174194	0.557143
121	0.777778	0.970588	0.916667	0.567568	0.909091	0.241573	0.520833	0.324503	0.329114	0.682927
122	0.75	0.970588	0.769231	0.4	0.8	0.299363	0.506849	0.404412	0.262195	0.489796
123	0.815789	1	0.805556	0.216216	0.769231	0.159341	0.554745	0.462069	0.0733333	0.5
124	0.891892	0.942857	0.861111	0.6	0.714286	0.2375	0.625	0.490446	0.475524	0.451389
125	0.702703	0.969697	0.916667	0.583333	0.5625	0.189189	0.530769	0.421384	0.330986	0.38961
126	0.717949	0.916667	0.527778	0.228571	0.815789	0.196319	0.496689	0.318841	0.162791	0.62406
127	0.805556	1	0.725	0.131579	0.828571	0.270115	0.664	0.417219	0.20122	0.674419
128	0.736842	1	0.837838	0.368421	0.787879	0.30625	0.518519	0.550725	0.273333	0.607407
129	0.805556	0.911765	0.731707	0.787879	0.882353	0.301887	0.598592	0.441379	0.644628	0.51773
130	0.692308	0.942857	0.941176	0.775	0.710526	0.203488	0.5	0.519084	0.356688	0.507246
131	0.783784	0.823529	0.837838	0.595238	0.75	0.207547	0.488722	0.558621	0.3	0.627907
132	0.642857	0.857143	0.970588	0.238095	0.942857	0.190476	0.442177	0.404255	0.122995	0.65625
133	0.725	0.818182	1	0.6	0.545455	0.205714	0.449612	0.685039	0.528571	0.469388
134	0.578947	0.205882	0.742857	0.914286	0.777778	0.164706	0.124088	0.450704	0.8	0.571429
135	0.861111	0.888889	0.914286	0.657143	0.638889	0.294118	0.506757	0.518519	0.507143	0.384106
136	0.666667	0.909091	0.916667	0.486486	1	0.180233	0.47482	0.535714	0.291139	0.82906
137	0.815789	0.911765	0.916667	0.378378	0.868421	0.313953	0.66129	0.537931	0.301282	0.677165
138	0.820513	0.8	0.828571	0.232558	0.692308	0.172619	0.529032	0.482993	0.193939	0.6875
139	0.763158	0.885714	0.837838	0.4	0.818182	0.177033	0.48366	0.434211	0.366667	0.626866
140	0.756098	0.970588	0.828571	0.441176	0.909091	0.175824	0.697674	0.442308	0.424658	0.783333
141	0.763158	0.941176	0.690476	0.485714	0.55814	0.179191	0.510345	0.456376	0.264516	0.421053
142	0.567568	0.666667	0.911765	0.4	0.757576	0.156757	0.358779	0.618321	0.181818	0.576642
143	0.756098	0.911765	0.941176	0.35	1	0.284024	0.50365	0.326667	0.223684	0.903509
144	0.756757	0.882353	0.942857	0.621622	0.8	0.169492	0.581395	0.530769	0.468531	0.648438
145	0.725	0.885714	0.916667	0.236842	0.804878	0.262195	0.685039	0.387097	0.217647	0.496503
146	0.756757	0.909091	0.942857	0.210526	0.756757	0.23125	0.428571	0.4375	0.180233	0.571429
147	0.714286	0.885714	0.868421	0.225	0.75	0.176829	0.546667	0.449275	0.101695	0.397351
148	0.810811	0.828571	0.970588	0.282051	0.756757	0.341935	0.406452	0.541667	0.324675	0.513889
149	0.74359	0.333333	0.942857	0.47619	0.641026	0.141176	0.186992	0.436242	0.278788	0.588235
150	0.848485	0.74359	0.970588	0.138889	0.666667	0.253333	0.417808	0.620155	0.278788	0.532374
151	0.675676	0.970588	0.5	0.292683	0.435897	0.279762	0.413793	0.365854	0.180723	0.517986
152	0.794872	1	0.891892	0.560976	0.547619	0.174863	0.671875	0.525926	0.48227	0.479167
153	0.648649	1	0.825	0.477273	0.55814	0.335616	0.708955	0.35119	0.239521	0.656489
154	0.72973	0.828571	0.882353	0.117647	0.939394	0.202454	0.44697	0.448529	0.0725806	0.682171
155	0.783784	0.909091	0.794872	0.5	0.685714	0.356643	0.392593	0.261905	0.275168	0.544118
156	0.815789	0.885714	0.861111	0.527778	0.764706	0.188571	0.567164	0.445255	0.438356	0.612403
157	0.7	0.911765	0.783784	0.447368	0.969697	0.242038	0.528571	0.294872	0.308219	0.698413
158	0.810811	0.714286	0.763158	0	0.777778	0.188235	0.360544	0.472222	0.0272727	0.609023
159	0.820513	0.828571	0.891892	0.459459	0.692308	0.267516	0.335766	0.442857	0.271084	0.436242
160	0.648649	0.939394	0.857143	0.325	0.777778	0.189873	0.622222	0.364865	0.25	0.621212
161	0.891892	0.852941	0.820513	0.666667	0.631579	0.162791	0.407407	0.419753	0.510791	0.576642
162	0.722222	0.882353	0.882353	0.205128	0.942857	0.272189	0.50365	0.5	0.27381	0.910714
163	0.645833	0.942857	0.725	0.30303	0.969697	0.241026	0.465409	0.372549	0.383117	0.676923
164	0.785714	0.914286	0.916667	0.4	0.818182	0.170455	0.409396	0.456954	0.422819	0.641221
165	0.74359	0.941176	0.771429	0.666667	0.605263	0.215909	0.513889	0.465116	0.238411	0.489655
166	0.842105	0.941176	0.939394	0.243243	1	0.181373	0.518519	0.452555	0.179191	0.766667
167	0.590909	0.333333	0.868421	0.475	0.891892	0.222222	0.132812	0.671756	0.324841	0.517483
168	0.710526	0.941176	0.885714	0	0.651163	0.226744	0.378378	0.345455	0.00917431	0.517986
169	0.631579	0.942857	0.942857	0.536585	0.604651	0.146067	0.646259	0.462687	0.444444	0.466216
170	0.675676	0.828571	0.725	0.0909091	0.767442	0.175758	0.315789	0.436242	0.131387	0.459459
171	0.702703	0.916667	0.861111	0.7	0.666667	0.204678	0.552239	0.375	0.405405	0.482517
172	0.794872	0.891892	0.852941	0.638889	0.692308	0.2	0.353659	0.44586	0.390977	0.698413
173	0.717949	0.857143	0.725	0.209302	0.969697	0.238372	0.708333	0.364865	0.242604	0.661654
174	0.794872	0.914286	0.914286	0.157895	0.868421	0.205882	0.446809	0.456522	0.125	0.733871
175	0.815789	0.857143	0.697674	0.512195	0.909091	0.265823	0.374233	0.363057	0.264706	0.736
176	0.710526	0.969697	0.515152	0.526316	0.511111	0.293333	0.478873	0.355932	0.319018	0.496503
177	0.674419	1	0.942857	1	0.622222	0.197605	0.601504	0.496183	0.843478	0.528169
178	0.615385	0.914286	0.914286	0.970588	0.627907	0.163743	0.489933	0.460432	0.82906	0.524823
179	0.794872	0.833333	0.828571	0.666667	0.432432	0.25	0.474026	0.382353	0.594203	0.428571
180	0.783784	0.735294	0.914286	0.195122	0.588235	0.238095	0.251656	0.355263	0.151685	0.503497
181	0.74359	0.878788	0.878788	0.424242	0.55814	0.268817	0.437956	0.419118	0.324324	0.528571
182	0.820513	0.848485	0.852941	1	0.787879	0.363636	0.598485	0.308725	0.842105	0.601504
183	0.763158	0.861111	0.735294	0.666667	0.777778	0.22043	0.496403	0.519084	0.51773	0.619403
184	0.634146	1	0.717949	0.605263	0.810811	0.242236	0.747899	0.277778	0.545455	0.452055
185	0.72973	0.878788	0.769231	0.424242	0.857143	0.261438	0.589147	0.337931	0.398693	0.646154
186	0.722222	0.837838	0.868421	0.138889	0.615385	0.19186	0.554795	0.401316	0.0551724	0.503546
187	0.842105	0.970588	0.882353	0.571429	0.611111	0.252427	0.493056	0.452555	0.379085	0.462585
188	0.842105	0.970588	0.942857	0.365854	0.685714	0.21519	0.416185	0.476471	0.325153	0.532374
189	0.783784	0.885714	0.882353	0.611111	0.764706	0.185792	0.455621	0.35	0.461538	0.57037
190	0.789474	1	0.941176	0.617647	0.823529	0.157576	0.782258	0.389222	0.397351	0.669291
191	0.815789	0.942857	0.878788	0.390244	0.636364	0.2	0.464968	0.454545	0.335484	0.592593
192	0.825	1	0.878788	0.243243	0.682927	0.260606	0.455696	0.401408	0.0902256	0.666667
193	0.789474	0.833333	0.75	0.189189	0.909091	0.25	0.420382	0.434783	0.119792	0.830508
194	0.842105	0.852941	0.942857	0.297297	0.8	0.256983	0.468531	0.391892	0.153374	0.661538
195	0.710526	0.757576	0.970588	0.176471	1	0.234973	0.464286	0.629921	0.169935	0.641221
196	0.857143	0.74359	0.852941	0.456522	0.560976	0.159763	0.245509	0.484615	0.2125	0.543478
197	0.717949	0.941176	0.942857	0.410256	0.536585	0.219512	0.414013	0.554745	0.453901	0.551471
198	0.789474	0.970588	0.837838	0.428571	0.861111	0.217143	0.544118	0.375	0.233129	0.531915
199	0.674419	0.333333	0.941176	0.189189	0.625	0.25	0.419643	0.458647	0.171975	0.666667
200	0.891892	0.857143	0.878788	0.153846	0.857143	0.192771	0.434211	0.492063	0.10274	0.597015
201	0.794872	0.939394	0.846154	0.540541	0.609756	0.175824	0.380952	0.524823	0.273885	0.51773
202	0.731707	1	0.736842	0.428571	0.969697	0.317073	0.716535	0.367742	0.178771	0.741667
203	0.763158	0.942857	0.815789	0.142857	0.783784	0.229592	0.325	0.406897	0.0322581	0.507143
204	0.658537	0.942857	0.885714	0.131579	0.857143	0.141176	0.595238	0.467153	0.211538	0.666667
205	0.75	0.675	0.911765	0.75	0.736842	0.181818	0.339394	0.435714	0.59542	0.486301
206	0.736842	0.454545	0.846154	0.564103	0.7	0.183333	0.160305	0.341463	0.25	0.437086
207	0.692308	0.861111	0.942857	0.588235	0.885714	0.267857	0.375723	0.474684	0.478873	0.674419
208	0.564103	0.885714	0.885714	0.636364	0.787879	0.152318	0.420382	0.442857	0.758333	0.57971
209	0.717949	0.842105	0.861111	1	0.606061	0.283133	0.496183	0.262821	1	0.605839
210	0.810811	0.916667	0.916667	0.394737	0.75	0.219512	0.562092	0.364865	0.346154	0.425676
211	0.891892	0.970588	0.848485	0.232558	0.823529	0.321637	0.522059	0.358209	0.166667	0.455172
212	0.717949	0.909091	0.783784	0.878788	0.771429	0.143617	0.524476	0.401361	0.669291	0.423841
213	0.794872	0.969697	0.888889	0.475	0.589744	0.272222	0.649254	0.516779	0.394558	0.576642
214	0.7	0.909091	0.8	0.404762	0.885714	0.24183	0.408759	0.437086	0.302817	0.682171
215	0.763158	0.911765	0.75	0.257143	0.676471	0.261111	0.514286	0.386207	0.154696	0.562044
216	0.756757	1	0.815789	0.7	0.764706	0.285714	0.9375	0.331361	0.405229	0.592593
217	0.75	0.882353	0.911765	0.333333	0.594595	0.146597	0.44697	0.49635	0.184971	0.442953
218	0.789474	1	0.861111	0.228571	0.585366	0.217877	0.758333	0.431373	0.0694444	0.576642
219	0.861111	0.970588	0.769231	0.555556	0.8	0.283951	0.553459	0.487654	0.333333	0.564286
220	0.789474	0.833333	0.911765	0.627907	0.909091	0.149425	0.445205	0.503597	0.510791	0.737705
221	0.615385	0.916667	0.882353	0.636364	0.642857	0.226744	0.589404	0.440789	0.551471	0.578947
222	0.794872	0.914286	0.837838	0.638889	0.605263	0.259887	0.444444	0.287582	0.489051	0.589552
223	0.846154	0.941176	0.783784	0.583333	0.722222	0.141304	0.583333	0.407186	0.409396	0.390728
224	0.769231	0.914286	0.911765	0.236842	0.777778	0.211429	0.474026	0.414474	0.169935	0.690476
225	0.736842	0.205882	0.351351	0.194444	0.619048	0.130682	0.157895	0.244275	0.273885	0.354839
226	0.911765	0.914286	0.852941	0.030303	0.848485	0.35	0.380952	0.530201	0.0357143	0.528986
227	0.868421	0.970588	0.837838	0.135135	1	0.237569	0.530612	0.459259	0.209302	0.783333
228	0.621622	0.969697	0.891892	0.457143	0.702703	0.177215	0.656	0.577465	0.241176	0.482993
229	0.636364	1	0.911765	0.236842	0.909091	0.158824	0.580882	0.469697	0.192771	0.682927
230	0.763158	0.852941	0.882353	0.585366	0.717391	0.132184	0.25641	0.36646	0.522059	0.8
231	0.837838	0.861111	0.916667	0.243902	0.636364	0.234568	0.442953	0.394366	0.236994	0.586957
232	0.690476	0.914286	0.756757	0.219512	1	0.216374	0.471014	0.392157	0.178947	0.777778
233	0.837838	1	0.538462	0.411765	0.651163	0.302469	0.698529	0.295455	0.229167	0.485915
234	0.710526	0.685714	0.736842	0.365854	0.578947	0.193939	0.255319	0.362416	0.269006	0.456954
235	0.783784	0.970588	0.837838	0.676471	0.969697	0.220096	0.463768	0.452555	0.470588	0.677165
236	0.756757	0.970588	0.914286	0.135135	0.605263	0.315789	0.530303	0.314685	0.167598	0.576642
237	0.657895	0.810811	0.885714	0.135135	0.666667	0.204878	0.464052	0.393548	0.152672	0.610687
238	0.810811	0.777778	0.736842	0.264706	0.585366	0.227545	0.277419	0.328767	0.207792	0.466216
239	0.941176	0.558824	0.970588	0.35	0.756757	0.585185	0.223022	0.625954	0.346154	0.531915
240	0.833333	0.727273	0.697674	0.47619	0.509804	0.201087	0.344156	0.329268	0.386667	0.700787
241	0.684211	0.878788	0.690476	0.236842	0.878788	0.228916	0.458647	0.378378	0.245614	0.604478
242	0.595238	0.911765	0.942857	0.390244	0.857143	0.214724	0.518519	0.528	0.359477	0.630769
243	0.8	0.942857	0.837838	0.264706	1	0.174699	0.598485	0.386667	0.150289	0.864865
244	0.763158	0.882353	0.942857	0.384615	0.578947	0.347222	0.482517	0.391026	0.427536	0.547445
245	0.710526	0.970588	0.878788	0.470588	0.685714	0.2	0.560606	0.42963	0.404762	0.55
246	0.815789	1	0.941176	0.324324	0.909091	0.246835	0.632812	0.434783	0.310127	0.564885
247	0.756757	0.970588	0.833333	0.243902	0.722222	0.261628	0.683453	0.266667	0.0909091	0.613636
248	0.621622	0.941176	0.942857	0.512821	0.615385	0.150838	0.393333	0.519737	0.251613	0.576642
249	0.7	0.727273	0.783784	0.25	0.521739	0.148352	0.204082	0.460432	0.257669	0.55
250	0.666667	0.878788	1	0.682927	0.75	0.206897	0.533333	0.534884	0.592593	0.636364
251	0.736842	0.916667	0.914286	0.511628	0.916667	0.142157	0.464516	0.467626	0.433333	0.86087
252	0.756757	0.852941	0.439024	0.794118	0.878788	0.344371	0.557377	0.253425	0.592593	0.677165
253	0.888889	0.891892	0.914286	0.117647	0.575	0.177778	0.471698	0.467153	0.0491803	0.557971
254	0.525	0.914286	0.864865	0.606061	0.909091	0.132948	0.4	0.379747	0.469565	0.589552
255	0.783784	0.852941	0.771429	0.628571	0.589744	0.409722	0.569231	0.37931	0.514493	0.528169
256	0.837838	0.794872	1	0.351351	0.538462	0.216495	0.489362	0.55303	0.188679	0.546763
257	0.72973	0.794118	0.815789	0.825	0.589744	0.257485	0.358491	0.479167	0.452055	0.535714
258	0.783784	0.842105	0.725	0.236842	0.351351	0.229814	0.483221	0.377622	0.163743	0.314815
259	0.736842	0.888889	0.783784	0.305556	0.783784	0.294118	0.387283	0.478571	0.278788	0.595588
260	0.815789	0.970588	0.769231	0.394737	1	0.274854	0.535211	0.405405	0.277778	0.679688
261	0.717949	0.909091	0.857143	0.65	0.823529	0.254054	0.421053	0.573643	0.464789	0.562044
262	0.789474	0.878788	0.891892	0.210526	0.622222	0.358621	0.735043	0.618321	0.10219	0.6
263	0.861111	0.970588	0.970588	0.512821	0.916667	0.224852	0.530612	0.421429	0.22561	0.717742
264	0.775	0.916667	0.914286	0.439024	0.611111	0.335526	0.473684	0.411348	0.251497	0.725806
265	0.783784	0.885714	0.725	0.547619	0.769231	0.322785	0.536232	0.57037	0.437086	0.551471
266	0.72973	0.914286	1	0.742857	0.885714	0.254438	0.437908	0.590909	0.544776	0.762295
267	0.789474	0.941176	0.771429	0.634146	0.787879	0.339744	0.38961	0.568	0.436242	0.57971
268	0.789474	0.909091	0.911765	0.512195	1	0.30814	0.766667	0.511111	0.447154	0.918182
269	0.756757	1	0.861111	0.783784	0.8	0.335664	0.693431	0.350282	0.451389	0.5
270	0.694444	0.852941	0.823529	0.0294118	0.885714	0.185366	0.556391	0.335484	0.0314961	0.636364
271	0.815789	0.942857	0.725	0.394737	0.970588	0.219512	0.45	0.455882	0.301887	0.801653
272	0.717949	0.833333	0.891892	0.0789474	0.631579	0.237179	0.647482	0.479452	0.174603	0.562963
273	0.694444	0.914286	0.205882	0.219512	0.606061	0.159574	0.423913	0.123288	0.295302	0.533333
274	0.710526	0.909091	0.842105	0.657143	0.787879	0.308108	0.359477	0.440559	0.385135	0.700787
275	0.702703	0.939394	0.731707	1	0.390244	0.156977	0.658537	0.390411	0.883929	0.458333
276	0.789474	0.911765	0.878788	0	1	0.153005	0.391813	0.410072	0.0267857	0.822034
277	0.837838	0.837838	0.914286	0.105263	0.777778	0.232704	0.576687	0.666667	0.168919	0.61194
278	0.833333	0.575758	0.909091	0.567568	0.771429	0.302013	0.361538	0.523077	0.360759	0.540146
279	0.684211	0.970588	0.861111	0.472222	0.914286	0.212291	0.470199	0.496552	0.205714	0.671756
280	0.815789	0.833333	0.710526	0.857143	0.878788	0.277108	0.450331	0.377483	0.635659	0.758333
281	0.815789	0.815789	0.916667	0.444444	0.909091	0.205263	0.56391	0.448529	0.259036	0.674603
282	0.783784	0.885714	0.911765	0.552632	0.589744	0.213483	0.503401	0.656	0.367742	0.553191
283	0.657895	0.970588	0.868421	0.425	0.857143	0.201058	0.478261	0.44	0.464	0.646154
284	0.685714	1	0.970588	0.575	0.833333	0.176796	0.736434	0.468966	0.407643	0.433333
285	0.825	0.911765	0.885714	0.0294118	0.825	0.294118	0.573643	0.471429	0.047619	0.733871
286	0.8	0.857143	0.848485	0.454545	0.914286	0.177515	0.446667	0.440945	0.42623	0.621212
287	0.763158	0.885714	0.794118	0.261905	0.710526	0.161458	0.554054	0.331126	0.0909091	0.442177
288	0.742857	0.942857	0.8	0.305556	0.615385	0.27044	0.57037	0.408163	0.209877	0.603053
289	0.794872	0.969697	0.828571	0.722222	0.911765	0.310127	0.580153	0.360248	0.677165	0.674603
290	0.725	0.815789	0.882353	0.5	0.644444	0.235294	0.367089	0.637097	0.230769	0.418301
291	0.789474	0.74359	0.5	0.714286	0.857143	0.221557	0.193182	0.274074	0.442953	0.633588
292	0.891892	0.970588	0.885714	0	0.775	0.154762	0.535714	0.473684	0.018018	0.486111
293	0.756757	0.861111	0.783784	0.522727	0.909091	0.255319	0.331169	0.458904	0.216561	0.783333
294	0.783784	0.914286	0.852941	0.581395	0.378378	0.146597	0.418919	0.326087	0.36129	0.310559
295	0.615385	0.828571	0.916667	0.466667	0.666667	0.204819	0.369231	0.413043	0.423611	0.700787
296	0.891892	0	0.823529	0.468085	0.641026	0.179775	0.104348	0.396104	0.299363	0.506944
297	0.769231	0.878788	0.911765	0.171429	0.916667	0.320988	0.457364	0.484848	0.219653	0.771186
298	0.769231	0.891892	0.969697	0.470588	0.909091	0.217647	0.664336	0.592308	0.428571	0.669355
299	0.783784	0.852941	0.882353	0.605263	0.585366	0.185185	0.534351	0.507692	0.496454	0.475862
300	0.861111	0.914286	0.805556	0.634146	0.764706	0.294118	0.630435	0.39726	0.30625	0.5
301	0.756757	0.942857	0.761905	0.628571	0.604651	0.214689	0.408163	0.312883	0.41791	0.423077
302	0.833333	0.939394	0.775	0.428571	0.722222	0.162304	0.519737	0.28	0.376623	0.57554
303	0.8	0.942857	0.941176	0.472222	0.794872	0.257669	0.420118	0.556391	0.326923	0.610294
304	0.605263	1	0.861111	0.222222	0.615385	0.155689	0.731707	0.316901	0.213415	0.542254
305	0.641026	0.842105	0.485714	0.0606061	0.682927	0.196721	0.409091	0.302158	0.0504202	0.646154
306	0.675	0.852941	0.8	0.970588	0.74359	0.203488	0.209302	0.371429	0.685039	0.434211
307	0.761905	0.941176	0.969697	0.235294	0.560976	0.180905	0.3625	0.551181	0.208092	0.557143
308	0.55	0.939394	0.882353	0.333333	0.742857	0.222749	0.541667	0.473684	0.207547	0.605839
309	0.820513	0.914286	0.882353	0.657895	1	0.425926	0.584	0.581395	0.469799	0.736
310	0.7	0.888889	0.0857143	0.742857	0.586957	0.269663	0.519481	0.106557	0.379562	0.518248
311	0.837838	0.823529	0.942857	0.657143	0.74359	0.289157	0.310559	0.471014	0.456376	0.569343
312	0.810811	0.911765	0.861111	0.657895	0.609756	0.170455	0.592	0.461538	0.261438	0.627907
313	0.794872	0.828571	0.852941	0.594595	0.891892	0.296774	0.360294	0.43609	0.398649	0.636364
314	0.916667	0.911765	0.861111	0	0.916667	0.21875	0.390533	0.30137	0.0272727	0.580882
315	0.810811	0.75	0.969697	0.756757	0.8	0.214724	0.404412	0.603053	0.607407	0.621212
316	0.842105	1	0.515152	0.527778	0.8	0.184524	0.507353	0.240876	0.374194	0.593985
317	0.722222	0.878788	0.885714	0.35	0.631579	0.240741	0.464789	0.460432	0.137363	0.589552
318	0.794872	0.888889	0.941176	0.268293	0.583333	0.261364	0.496732	0.41844	0.217647	0.550725
319	0.710526	0.864865	0.685714	0.243243	0.941176	0.214286	0.537415	0.398496	0.272152	0.595588
320	0.794872	0.970588	0.911765	0.942857	0.56	0.195122	0.572519	0.460432	0.844828	0.6875
321	0.756757	1	0.942857	0.410256	0.611111	0.256098	0.831933	0.391304	0.320988	0.528169
322	0.769231	0.909091	0.911765	0.939394	0.666667	0.194872	0.231707	0.408451	0.6875	0.588235
323	0.702703	0.911765	0.707317	0.6	0.787879	0.229412	0.59542	0.317568	0.310127	0.569343
324	0.648649	0.885714	0.885714	0.594595	0.823529	0.241176	0.589041	0.429577	0.62406	0.557971
325	0.842105	1	0.878788	0.852941	1	0.19774	0.576389	0.57037	0.579365	0.801653
326	0.842105	0.882353	0.911765	0.787879	0.692308	0.205882	0.324176	0.366667	0.666667	0.593985
327	0.736842	1	0.780488	0.341463	0.909091	0.217647	0.573643	0.356688	0.131429	0.82906
328	0.710526	1	0.970588	0.230769	0.777778	0.221622	0.816667	0.383117	0.158621	0.685039
329	0.72973	0.909091	0.823529	0.5	0.771429	0.175879	0.857143	0.310127	0.366013	0.588235
330	0.75	0.878788	0.72973	0.441176	0.785714	0.259036	0.557377	0.492857	0.354839	0.685039
331	0.756098	0.882353	0.891892	0.823529	0.72973	0.147929	0.603053	0.403727	0.671875	0.433333
332	0.891892	0.885714	0.846154	0.342105	0.545455	0.173913	0.41958	0.443662	0.551471	0.576642
333	0.885714	0.742857	0.74359	0.6	0.583333	0.323171	0.49359	0.5	0.456376	0.550725
334	0.756757	0.939394	0.547619	0.0606061	0.775	0.216374	0.380952	0.353846	0.0708661	0.468966
335	0.810811	0.882353	0.941176	0.351351	0.764706	0.331169	0.510949	0.5625	0.125714	0.646617
336	0.789474	0.970588	1	0.567568	0.787879	0.271277	0.596899	0.514706	0.208589	0.607692
337	0.648649	0.764706	0.916667	0.414634	0.378378	0.233766	0.483871	0.543307	0.242604	0.469388
338	0.702703	0.969697	0.882353	0.536585	0.545455	0.259036	0.442177	0.506494	0.52518	0.532374
339	0.8	0.969697	0.941176	1	1	0.378049	0.539683	0.534722	1	0.641221
340	0.74359	0.911765	0.916667	0.357143	0.787879	0.2	0.471014	0.397351	0.192308	0.666667
341	0.764706	0.857143	0.794872	0.35	0.787879	0.312883	0.366279	0.386207	0.303797	0.5
342	0.769231	0.794872	0.942857	0.657143	0.8	0.306358	0.353591	0.460432	0.441379	0.646154
343	0.789474	0.857143	0.891892	0.6	0.857143	0.230769	0.450331	0.503937	0.577778	0.630769
344	0.820513	0.878788	0.5	0.210526	0.885714	0.233696	0.456522	0.377953	0.186747	0.636364
345	0.641026	0.914286	0.969697	0	0.833333	0.229167	0.472222	0.645669	0.0267857	0.548148
346	0.820513	0.888889	0.707317	0.263158	0.8	0.2	0.333333	0.411348	0.224242	0.62406
347	0.8	0.939394	0.725	1	0.75	0.260606	0.672	0.52381	0.843478	0.548148
348	0.861111	0.861111	0.764706	0.447368	0.694444	0.261905	0.458333	0.296053	0.431507	0.546763
349	0.783784	0.942857	0.846154	0.666667	0.857143	0.321918	0.483333	0.4375	0.379085	0.648438
350	0.794872	1	0.828571	0.526316	0.916667	0.254237	0.695312	0.294118	0.282209	0.783333
351	0.707317	0.970588	0.852941	0.605263	0.794118	0.287425	0.465753	0.484615	0.555556	0.715447
352	0.736842	0.885714	0.885714	0.789474	0.878788	0.305195	0.598592	0.429577	0.739837	0.688
353	0.619048	1	0.756098	0.459459	0.828571	0.243421	0.517483	0.431507	0.426667	0.540146
354	0.717949	0.969697	0.861111	0.0555556	0.560976	0.242604	0.537879	0.371429	0.20155	0.528986
355	0.666667	0.878788	0.882353	0.195122	0.6	0.263473	0.435115	0.455128	0.25	0.585185
356	0.621622	1	0.885714	0.418605	0.823529	0.154762	0.708661	0.453237	0.308176	0.6
357	0.828571	0.914286	0.942857	0.575	0.969697	0.252941	0.390374	0.366667	0.320513	0.82906
358	0.794872	0.970588	0.942857	0.236842	1	0.256983	0.542254	0.466216	0.166667	0.747967
359	0.636364	0.864865	0.942857	0.222222	0.69697	0.196429	0.360465	0.51145	0.185629	0.557252
360	0.8	0.857143	0.725	0.416667	0.823529	0.265823	0.370861	0.390411	0.308642	0.6
361	0.578947	1	0.868421	0.435897	0.825	0.128492	0.669118	0.50365	0.251497	0.722222
362	0.702703	0.742857	0.857143	0.210526	0.405405	0.28481	0.492857	0.433121	0.206897	0.489655
363	0.769231	0.970588	0.828571	0.736842	0.571429	0.320988	0.572464	0.373418	0.431373	0.6875
364	0.820513	0.914286	0.735294	0.348837	0.694444	0.263473	0.550388	0.397163	0.373333	0.397351
365	0.783784	0.941176	0.236842	0.606061	0.690476	0.218391	0.688	0.208	0.378151	0.528169
366	0.789474	0.382353	0.911765	0.404762	0.55814	0.170213	0.25	0.463768	0.300613	0.631579
367	0.75	0.909091	0.916667	0.257143	0.594595	0.171429	0.596899	0.337662	0.125786	0.700787
368	0.756757	0.911765	0.714286	0.184211	1	0.188312	0.623188	0.36	0.3125	0.722222
369	0.72973	0.941176	0.837838	0.121212	0.939394	0.195402	0.517241	0.323741	0.236025	0.656489
370	0.72973	0.914286	1	0.294118	0.8	0.358974	0.50365	0.464789	0.123656	0.623077
371	0.783784	0.756098	0.942857	0.390244	1	0.228571	0.510345	0.562963	0.213018	0.815126
372	0.642857	0.888889	0.942857	0.25	0.611111	0.133971	0.418301	0.472222	0.151685	0.698413
373	0.675676	0.911765	0.885714	0.0833333	0.823529	0.196319	0.47973	0.575758	0.0857143	0.664062
374	0.757576	0.914286	0.911765	0.5	0.970588	0.243902	0.686131	0.42446	0.417219	0.803419
375	0.794872	0.941176	0.911765	0.567568	0.666667	0.284916	0.658915	0.547945	0.421769	0.427632
376	0.731707	0.970588	0.717949	0.194444	0.666667	0.233503	0.541353	0.493333	0.205714	0.61194
377	0.815789	0.742857	0.74359	0.512821	0.666667	0.154286	0.535211	0.298013	0.562044	0.610687
378	0.842105	0.969697	0.837838	0.194444	0.825	0.351351	0.371622	0.469697	0.080292	0.766667
379	0.828571	1	0.837838	0.764706	0.657143	0.257485	0.76	0.287582	0.635659	0.354037
380	0.658537	0.939394	0.833333	0.527778	0.65	0.168478	0.515385	0.404255	0.277108	0.426667
381	0.702703	1	0.828571	0.205128	0.756757	0.272189	0.454545	0.263889	0.23871	0.51773
382	0.8	0.857143	0.75	0.75	0.916667	0.288344	0.386861	0.198795	0.32716	0.778689
383	0.810811	0.742857	0.725	0.384615	0.7	0.253012	0.392857	0.434211	0.318182	0.587786
384	0.805556	0.911765	0.970588	0.357143	0.916667	0.219101	0.515873	0.534351	0.414966	0.744
385	0.666667	0.885714	0.882353	0.636364	0.692308	0.214286	0.68254	0.393333	0.463415	0.567164
386	0.763158	0.969697	0.707317	0.2	0.848485	0.252941	0.39726	0.578125	0.272152	0.629032
387	0.694444	0.909091	0.837838	0.527778	0.942857	0.24359	0.468085	0.388158	0.157303	0.910714
388	0.815789	0.764706	0.878788	0.594595	0.675676	0.146465	0.426471	0.366667	0.635659	0.384106
389	0.842105	0.970588	0.757576	0.631579	0.8	0.367347	0.451389	0.389706	0.34	0.597015
390	0.642857	0.914286	0.638889	0.333333	0.8	0.319527	0.548872	0.291139	0.452055	0.653846
391	0.684211	0.916667	0.878788	0.727273	0.589744	0.269231	0.411429	0.485075	0.431507	0.423841
392	0.815789	0.515152	0.837838	0.171429	0.659091	0.177419	0.292517	0.335664	0.0555556	0.44
393	0.852941	0.914286	0.75	0.263158	0.684211	0.364964	0.52	0.416667	0.254545	0.58209
394	0.631579	0.941176	0.942857	0.189189	0.882353	0.179641	0.477419	0.5	0.166667	0.754098
395	0.8	0.787879	0.789474	0	0.882353	0.24186	0.356643	0.383333	0.0267857	0.830508
396	0.666667	0.911765	0.725	0.388889	0.787879	0.320755	0.470199	0.540146	0.259494	0.553957
397	0.783784	0.942857	0.852941	0.8	0.970588	0.245509	0.5	0.41844	0.589552	0.823529
398	0.775	0.852941	0.725	0.4	0.828571	0.152047	0.320988	0.471831	0.213836	0.615385
399	0.789474	0.805556	0.888889	0.282051	0.846154	0.215569	0.674242	0.376712	0.231214	0.744
400	0.820513	1	0.657895	0.216216	0.909091	0.151515	0.461538	0.38	0.15873	0.676923
401	0.783784	0.916667	0.731707	0.0294118	1	0.271084	0.6	0.407643	0.025641	0.844828
402	0.815789	0.352941	0.911765	0.117647	0.651163	0.3	0.366667	0.354167	0.0763359	0.669231
403	0.595238	0.885714	0.285714	0	0.526316	0.163043	0.450704	0.1	0.0396825	0.475524
404	0.74359	0.909091	0.725	0.121212	0.909091	0.278788	0.430769	0.451389	0.0915493	0.651163
405	0.65	0.970588	0.842105	0.125	0.666667	0.210811	0.528169	0.395973	0.177515	0.539568
406	0.769231	1	0.771429	0.257143	0.560976	0.255814	0.65873	0.412903	0.175824	0.422819
407	0.783784	0.941176	0.888889	0.378378	0.742857	0.27439	0.618705	0.462585	0.228571	0.57554
408	0.775	0.970588	0.868421	0.030303	0.764706	0.170213	0.697674	0.525547	0.0550459	0.692913
409	0.820513	0.941176	0.702703	0.2	0.916667	0.251366	0.664179	0.365854	0.126667	0.695312
410	0.666667	0.909091	0.852941	0.230769	0.540541	0.262857	0.333333	0.422535	0.13369	0.489655
411	0.810811	0.861111	0.942857	0.454545	0.777778	0.217391	0.426829	0.489051	0.152047	0.521127
412	0.775	0.878788	0.529412	0.675	0.555556	0.210526	0.51049	0.177778	0.622047	0.61194
413	0.810811	0.882353	0.794872	0.909091	0.787879	0.169312	0.437908	0.322148	0.844828	0.661538
414	0.833333	0.942857	0.857143	1	0.942857	0.254777	0.427673	0.377622	0.903509	0.8
415	0.7	0.882353	0.861111	0.891892	0.942857	0.234973	0.541985	0.24	0.760684	0.703125
416	0.763158	0.914286	0.675	0.5	0.615385	0.418301	0.438849	0.253425	0.288344	0.640625
417	0.833333	0.916667	0.852941	0.351351	0.970588	0.208861	0.51049	0.42029	0.251572	0.722222
418	0.794872	0.857143	0.911765	0.416667	0.722222	0.156069	0.474026	0.348993	0.141304	0.621212
419	0.756757	0.911765	0.731707	0.214286	0.914286	0.214286	0.620438	0.3	0.192308	0.638462
420	0.815789	0.878788	0.763158	0.242424	0.764706	0.263158	0.459854	0.375	0.267176	0.619403
421	0.783784	1	0.911765	0.540541	0.756757	0.316456	0.52	0.42029	0.568182	0.585185
422	0.75	1	0.837838	0.685714	0.634146	0.289941	0.739837	0.452055	0.453237	0.47619
423	0.725	0.738095	0.878788	0.257143	0.7	0.243094	0.532847	0.342657	0.153846	0.398693
424	0.74359	1	0.825	0.513514	0.857143	0.186747	0.517986	0.432099	0.323741	0.583942
425	0.769231	0.8	0.848485	0.0857143	0.659091	0.175258	0.271429	0.315385	0.117188	0.539007
426	0.783784	0.852941	0.848485	0.390244	0.969697	0.201117	0.614286	0.464567	0.25974	0.699187
427	0.673913	0.941176	0.911765	0.222222	0.75	0.191489	0.503546	0.432624	0.192982	0.75
428	0.842105	0.942857	0.725	0.45	0.885714	0.355072	0.414474	0.346405	0.154696	0.625954
429	0.842105	0.828571	1	0.555556	1	0.159794	0.486111	0.485294	0.131429	0.823529
430	0.769231	0.470588	0.846154	0.342857	0.909091	0.230769	0.276923	0.397516	0.285714	0.708661
431	0.815789	0.939394	0.916667	0.307692	0.694444	0.324503	0.428571	0.454545	0.125749	0.531469
432	0.828571	0.942857	0.710526	0.459459	0.785714	0.243094	0.616541	0.39375	0.125654	0.716535
433	0.864865	1	0.756098	0.533333	0.970588	0.248485	0.811475	0.327586	0.366013	0.8
434	0.820513	0.911765	0.941176	0.243243	0.916667	0.244318	0.560606	0.42069	0.258824	0.736
435	0.648649	0.694444	0.914286	0.425	0.585366	0.120879	0.230263	0.455128	0.430464	0.455782
436	0.621622	0.878788	0.842105	0.885714	0.785714	0.189474	0.552846	0.386905	0.704	0.701613
437	0.891892	0.969697	0.885714	0.617647	0.8	0.310976	0.475177	0.650794	0.430556	0.674419
438	0.939394	0.833333	0.8	0.5	0.771429	0.364964	0.343558	0.443662	0.42	0.610687
439	0.757576	0.911765	0.825	0.588235	0.52381	0.246753	0.606299	0.335443	0.356643	0.462069
440	0.74359	0.833333	0.783784	0.365854	0.756757	0.2	0.521127	0.342282	0.218935	0.674419
441	0.815789	0.742857	1	0.243902	1	0.154286	0.420382	0.590909	0.213873	0.87069
442	0.783784	0.864865	0.941176	0.219512	0.771429	0.269461	0.601399	0.617188	0.194444	0.57554
443	0.815789	0.909091	0.542857	0.421053	0.914286	0.132948	0.427536	0.330769	0.358974	0.496454
444	0.820513	0.333333	0.764706	0.131579	0.581395	0.26455	0.16	0.472868	0.227848	0.479167
445	0.763158	0.969697	0.911765	0.2	0.939394	0.150838	0.558824	0.417266	0.1375	0.82906
446	0.769231	0.757576	0.837838	0.35	0.525	0.153846	0.374101	0.367347	0.22	0.562044
447	0.74359	0.941176	0.942857	0.414634	0.825	0.214286	0.406897	0.634146	0.35443	0.507143
448	0.74359	0.916667	0.970588	0.411765	0.767442	0.296053	0.570312	0.440559	0.293413	0.716535
449	0.74359	1	0.783784	0.25	0.8	0.233533	0.555556	0.464789	0.128492	0.653543
450	0.789474	0.885714	0.861111	0.638889	0.675	0.333333	0.517241	0.524823	0.391892	0.4
451	0.842105	0.970588	0.942857	0.605263	0.666667	0.182796	0.5625	0.427586	0.313725	0.674419
452	0.8	0.882353	0.564103	0.857143	0.536585	0.262195	0.486842	0.256579	0.661417	0.392157
453	0.842105	0.882353	0.682927	0.282051	0.589744	0.232804	0.604027	0.358621	0.197605	0.413333
454	0.789474	0.657143	0.725	0.488889	0.55	0.129032	0.283784	0.48951	0.208589	0.610687
455	0.72973	0.911765	0.861111	0.4	0.794118	0.356164	0.582677	0.477987	0.562963	0.650794
456	0.771429	0.939394	0.666667	0.232558	0.942857	0.291667	0.540741	0.337662	0.177419	0.728
457	0.780488	0.878788	0.882353	0.243902	1	0.282486	0.531915	0.537879	0.26506	0.798319
458	0.666667	0.852941	0.25641	0.114286	0.909091	0.11976	0.519685	0.270073	0.0708661	0.688
459	0.805556	0.970588	0.909091	0.394737	0.909091	0.308725	0.426573	0.537879	0.238095	0.653543
460	0.789474	0.969697	0.628571	0.621622	1	0.141243	0.569106	0.429688	0.381944	0.8
461	0.861111	0.731707	0.738095	0.888889	0.823529	0.181818	0.445205	0.522388	0.854701	0.531915
462	0.55	0.714286	0.852941	0.891892	0.756098	0.136095	0.264901	0.253333	0.760684	0.486111
463	0.74359	0.970588	0.891892	0.0277778	0.909091	0.378882	0.47973	0.556338	0.198347	0.806723
464	0.763158	0.861111	0.842105	0.378378	0.75	0.313333	0.430657	0.5	0.286585	0.589552
465	0.5	0.823529	0.891892	0.787879	0.585366	0.188312	0.5	0.492754	0.621212	0.562963
466	0.756098	0.941176	0.731707	0.257143	0.825	0.141361	0.714286	0.325301	0.11875	0.531915
467	0.583333	0.833333	0.815789	0.257143	0.577778	0.128655	0.44	0.307263	0.186335	0.573529
468	0.775	0	0.690476	0.0588235	0.567568	0.288043	0.0973451	0.47973	0.152941	0.503497
469	0.736842	0.909091	0.970588	0.352941	0.472222	0.152941	0.538462	0.422535	0.360759	0.397351
470	0.763158	0.939394	0.970588	0.368421	0.787879	0.25625	0.321429	0.348993	0.277778	0.568345
471	0.75	1	0.942857	0.485714	0.916667	0.244048	0.531915	0.415663	0.339869	0.703125
472	0.75	0.789474	0.756098	0.538462	0.787879	0.170213	0.595588	0.442953	0.2	0.619403
473	0.736842	0.878788	0.970588	0.404762	0.585366	0.295597	0.453947	0.529801	0.2	0.503546
474	0.769231	0.30303	0.775	0.525	0.571429	0.374194	0.126984	0.417722	0.568182	0.6875
475	0.666667	1	0.885714	0.470588	0.942857	0.211429	0.572464	0.365854	0.394737	0.815126
476	0.815789	0.727273	0.833333	0.439024	0.941176	0.18617	0.533333	0.462585	0.290123	0.762295
477	0.789474	0.942857	0.916667	0.486486	0.578947	0.215909	0.503497	0.568182	0.219512	0.601504
478	0.7	0.911765	0.777778	0.594595	0.589744	0.205714	0.463576	0.514706	0.593985	0.506944
479	0.8	0.942857	0.942857	0.333333	0.861111	0.232558	0.615385	0.361702	0.328244	0.536765
480	0.837838	0.970588	0.769231	0.805556	0.837838	0.198895	0.58209	0.274854	0.475862	0.58209
481	0.789474	0.815789	0.861111	0.411765	0.777778	0.209581	0.431138	0.298701	0.239766	0.646617
482	0.736842	0.941176	0.941176	0.214286	0.744186	0.209302	0.562044	0.635659	0.0947368	0.496503
483	0.756757	0.837838	0.575758	0.787879	0.658537	0.254545	0.605839	0.351145	0.635659	0.666667
484	0.789474	0.857143	0.805556	0.0857143	0.916667	0.17341	0.392857	0.554745	0.059322	0.592308
485	0.783784	0.617647	0.815789	0.371429	0.631579	0.248408	0.54918	0.554745	0.233333	0.435374
486	0.825	0.864865	0.885714	0.585366	0.589744	0.152941	0.607407	0.577465	0.218935	0.593985
487	0.74359	0.911765	0.914286	0.722222	0.828571	0.384146	0.376623	0.477941	0.503546	0.411765
488	0.769231	0.941176	0.52381	0.848485	0.611111	0.194595	0.482993	0.242647	0.514286	0.496599
489	0.810811	0.885714	0.769231	0.432432	0.461538	0.375887	0.394558	0.313253	0.339869	0.375796
490	0.615385	0.941176	0.882353	0.414634	0.736842	0.166667	0.507463	0.342466	0.139785	0.409091
491	0.810811	0.939394	0.852941	0.257143	0.692308	0.186047	0.506944	0.463235	0.165563	0.651163
492	0.810811	0.941176	0.769231	0.371429	0.8	0.304878	0.582734	0.359155	0.343949	0.661538
493	0.657895	0.911765	0.857143	0.228571	0.666667	0.123596	0.408284	0.397059	0.194286	0.57971
494	0.783784	1	0.942857	0.325	0.868421	0.308725	0.506757	0.429577	0.212291	0.75
495	0.810811	0.942857	0.942857	0.375	0.52381	0.220994	0.651163	0.546154	0.22093	0.423841
496	0.783784	0.205882	0.970588	0.142857	0.823529	0.143646	0.157895	0.554745	0.145985	0.562963
497	0.794872	0.8	0.837838	0.658537	0.589744	0.295597	0.364162	0.430464	0.414966	0.423841
498	0.833333	0.852941	0.868421	0.131579	0.815789	0.276074	0.190476	0.524823	0.153374	0.546763
499	0.789474	0.941176	0.833333	0.4	0.641026	0.155844	0.545455	0.262821	0.301282	0.651163
500	0.916667	0.911765	0.842105	0.970588	0.536585	0.171598	0.489655	0.492537	0.698413	0.685039
501	0.789474	0.891892	0.911765	0.404762	1	0.263158	0.41358	0.431507	0.35	0.778689
502	0.775	0.888889	0.789474	0.341463	0.642857	0.28481	0.442623	0.331169	0.159091	0.521739
503	0.736842	0.787879	0.777778	0.375	0.916667	0.291667	0.416058	0.382353	0.281046	0.782258
504	0.657895	0.878788	0.916667	0.578947	0.615385	0.235294	0.568	0.41844	0.715447	0.562044
505	0.777778	0.916667	0.857143	0.558824	0.787879	0.262857	0.422078	0.484615	0.410072	0.661538
506	0.658537	0.970588	0.8	0.692308	1	0.164706	0.388535	0.448529	0.40411	0.758333
507	0.763158	0.911765	0.783784	0.25641	0.763158	0.303797	0.589552	0.434783	0.113636	0.407895
508	0.783784	1	0.810811	0.4	0.594595	0.292398	0.528169	0.373418	0.211111	0.593985
509	0.794872	1	0.707317	0.885714	0.736842	0.205405	0.627907	0.401408	0.704	0.56391
510	0.487805	0.942857	0.885714	0.4	0.666667	0.19883	0.398773	0.414286	0.150538	0.55
511	0.568182	0.942857	0.837838	0.368421	0.666667	0.187135	0.533333	0.221519	0.389937	0.580882
512	0.828571	0.916667	0.891892	0.0540541	1	0.201117	0.51773	0.481752	0.109677	0.8
513	0.810811	0.833333	0.852941	0.970588	0.545455	0.218182	0.402778	0.446809	0.685039	0.576642
514	0.842105	0.970588	0.837838	0.184211	0.857143	0.162651	0.527397	0.348837	0.175758	0.458904
515	0.72973	0.942857	0.846154	0.756757	0.868421	0.280488	0.38764	0.422078	0.496296	0.723577
516	0.756098	0.571429	0.611111	0.0571429	0.810811	0.143541	0.348837	0.269939	0.0985915	0.543478
517	0.74359	0.916667	0.725	0.55814	0.864865	0.209581	0.464286	0.507143	0.612403	0.59854
518	0.72973	0.942857	0.588235	0.205882	0.8	0.166667	0.539007	0.246667	0.072	0.653543
519	0.837838	0.941176	0.941176	0.2	0.825	0.189189	0.548148	0.5	0.233533	0.733871
520	0.763158	0.969697	0.878788	0.372093	0.8	0.183432	0.625899	0.413793	0.203593	0.627907
521	0.72973	0.939394	0.833333	0	0.8	0.151832	0.442857	0.612403	0	0.674419
522	0.769231	0.941176	0.885714	0.805556	0.636364	0.167598	0.568345	0.543307	0.646154	0.576642
523	0.625	0.382353	0.916667	0.515152	0.589744	0.193182	0.322314	0.289655	0.370861	0.576642
524	0.868421	0.941176	0.916667	1	0.825	0.271084	0.625	0.367347	0.842105	0.517483
525	0.75	0.852941	0.756757	0.2	0.525	0.189349	0.419753	0.305556	0.171271	0.590909
526	0.75	0.857143	0.916667	0.341463	0.644444	0.294444	0.284722	0.643939	0.238095	0.413333
527	0.769231	0.771429	0.911765	0.147059	0.942857	0.380645	0.253165	0.31875	0.028777	0.756098
528	0.815789	1	0.970588	0.243243	0.771429	0.170455	0.819672	0.483221	0.335484	0.610294
529	0.634146	0.878788	0.885714	0.416667	0.848485	0.222222	0.470149	0.589041	0.217143	0.625954
530	0.634146	0.911765	0.823529	0.2	0.538462	0.259036	0.507246	0.471831	0.0994152	0.503546
531	0.578947	0.970588	0.885714	0.459459	0.909091	0.22807	0.385093	0.516556	0.25641	0.82906
532	0.72973	0.942857	0.941176	0.222222	0.722222	0.165644	0.445161	0.447761	0.0828025	0.393333
533	0.815789	0.942857	0.763158	0.25	0.939394	0.303797	0.413793	0.489051	0.181818	0.666667
534	0.891892	0.909091	0.852941	0.611111	0.378378	0.172414	0.437037	0.438849	0.698413	0.381579
535	0.756098	0.818182	0.878788	0.228571	0.882353	0.213904	0.416667	0.362963	0.103093	0.622222
536	0.547619	0.942857	0.970588	0.375	0.611111	0.22807	0.651163	0.503759	0.295302	0.514085
537	0.789474	0.757576	0.783784	0.45	0.651163	0.195122	0.492754	0.464789	0.453333	0.387097
538	0.823529	0.941176	0.794118	0.722222	0.735294	0.298246	0.575758	0.337838	0.381579	0.550725
539	0.864865	0.916667	0.942857	0.404762	0.619048	0.186747	0.5	0.448529	0.254438	0.405229
540	0.736842	1	0.942857	0.657143	0.909091	0.324503	0.617188	0.594203	0.393103	0.849558
541	0.756757	0.914286	0.891892	0.361111	0.8	0.203704	0.405229	0.523438	0.294872	0.479167
542	0.756098	0.75	0.911765	0.333333	0.891892	0.305389	0.193939	0.509934	0.337748	0.475524
543	0.581395	0.942857	0.914286	0	0.861111	0.248521	0.5	0.52	0.0782609	0.446667
544	0.794872	0.941176	0.725	0.030303	0.615385	0.270588	0.408451	0.428571	0.0454545	0.423841
545	0.714286	0.882353	0.735294	0.694444	0.823529	0.271277	0.418301	0.417323	0.424837	0.645669
546	0.783784	0.911765	0.725	0.833333	0.72973	0.197861	0.643939	0.461538	0.685039	0.452703
547	0.75	0.941176	0.783784	0.522727	0.589744	0.173184	0.577465	0.445205	0.457143	0.553957
548	0.585366	0.970588	0.916667	0.225	0.692308	0.183784	0.576389	0.30625	0.160714	0.629921
549	0.769231	0.970588	0.264706	0.171429	0.942857	0.192771	0.704918	0.206349	0.181818	0.728
550	0.833333	0.885714	0.815789	0.5	0.969697	0.293785	0.517241	0.553957	0.422535	0.710744
551	0.756757	0.888889	0.725	0.571429	0.823529	0.304348	0.416667	0.454545	0.590909	0.674419
552	0.611111	0.885714	0.878788	0.305556	0.627907	0.216867	0.381579	0.484848	0.138122	0.434211
553	0.74359	0.441176	0.6	0.390244	0.823529	0.241176	0.28	0.322785	0.192308	0.61194
554	0.666667	0.942857	0.882353	0.166667	0.882353	0.17033	0.606299	0.417266	0.0902778	0.598485
555	0.794872	1	0.909091	0.583333	0.8	0.22807	0.680328	0.525926	0.366667	0.553957
556	0.72973	0.885714	0.911765	1	0.657143	0.296552	0.302469	0.537879	1	0.47619
557	0.688889	1	0.783784	0.210526	0.785714	0.261111	0.564885	0.418919	0.213873	0.725806
558	0.789474	0.885714	0.857143	0.45098	0.783784	0.248649	0.356164	0.35503	0.386207	0.610687
559	0.794872	0.647059	0.911765	0.277778	0.909091	0.185629	0.386861	0.704918	0.314465	0.764706
560	0.842105	0.970588	0.970588	0.25641	0.861111	0.224138	0.531469	0.410596	0.183333	0.580882
561	0.657895	1	0.916667	0.348837	1	0.192547	0.653846	0.429577	0.238994	0.769231
562	0.736842	0.970588	0.439024	0.162162	0.611111	0.146199	0.5	0.228571	0.168	0.473333
563	0.769231	0.775	1	0.8	0.878788	0.285714	0.602941	0.603053	0.721311	0.528986
564	0.725	0.882353	0.615385	0.189189	0.522727	0.180791	0.378882	0.228395	0.251534	0.507042
565	0.810811	0.914286	0.911765	0.511628	0.69697	0.289308	0.379747	0.511111	0.25731	0.528571
566	0.641026	0.882353	0.891892	0.777778	0.731707	0.216049	0.435115	0.522059	0.539568	0.583942
567	0.74359	0.885714	0.820513	0.789474	0.914286	0.339744	0.55814	0.378882	0.29375	0.59854
568	0.690476	0.970588	0.885714	0.634146	0.666667	0.149533	0.385093	0.311377	0.633588	0.566176
569	0.820513	0.914286	0.783784	0.555556	0.735294	0.210227	0.496403	0.43125	0.432	0.562963
570	0.837838	0.852941	0.675676	0.189189	0.767442	0.232143	0.43609	0.315068	0.160584	0.793388
571	0.769231	0.857143	0.911765	0.676471	0.605263	0.302469	0.458904	0.530303	0.390411	0.576642
572	0.742857	0.914286	0.852941	0.380952	0.942857	0.291892	0.421769	0.609756	0.28125	0.741935
573	0.810811	0.852941	0.8	0.219512	0.627907	0.189349	0.411765	0.37415	0.0797546	0.524823
574	0.74359	0.911765	0.675	0.210526	0.837838	0.228916	0.510345	0.284848	0.179775	0.558824
575	0.763158	0.939394	0.771429	0.135135	0.533333	0.293413	0.442177	0.405797	0.104167	0.578947
576	0.658537	0.916667	0.659091	0.666667	0.606061	0.186047	0.661972	0.513889	0.327381	0.625
577	0.789474	0.911765	0.725	0.769231	0.642857	0.191257	0.661538	0.496454	0.648438	0.406667
578	0.888889	0.235294	0.828571	0.642857	0.828571	0.165746	0.295652	0.4375	0.739837	0.475862
579	0.833333	0.885714	0.852941	0.578947	0.882353	0.201058	0.407895	0.650794	0.5	0.51773
580	0.675676	0.911765	0.707317	0.75	0.914286	0.190722	0.570423	0.292517	0.366013	0.564286
581	0.642857	0.939394	0.804878	0.175	0.909091	0.259259	0.470149	0.390244	0.122093	0.783333
582	0.609756	0.911765	0.914286	0.651163	0.882353	0.164773	0.635659	0.383117	0.361842	0.650794
583	0.783784	1	0.885714	0.157895	0.857143	0.195122	0.620155	0.576642	0.206704	0.633588
584	0.783784	1	0.789474	0.787879	0.885714	0.248521	0.603175	0.485075	0.688	0.6875
585	0.805556	0.857143	0.789474	0.4	0.969697	0.283019	0.554745	0.414286	0.19375	0.808333
586	0.789474	0.868421	0.702703	0.857143	0.604651	0.258824	0.446809	0.363636	0.651163	0.42953
587	0.769231	0.970588	0.674419	0.2	0.725	0.294479	0.584	0.317365	0.170984	0.475862
588	0.583333	0.916667	0.882353	0.621622	0.888889	0.148148	0.573643	0.376812	0.598485	0.520833
589	0.74359	0.914286	0.914286	0.805556	0.676471	0.182292	0.423841	0.535714	0.486301	0.445946
590	0.794872	0.942857	0.837838	0.783784	0.685714	0.16185	0.422535	0.540741	0.643939	0.489655
591	0.783784	0.833333	0.911765	1	0.941176	0.208333	0.39779	0.442308	0.74359	0.589552
592	0.75	0.861111	0.794118	0.567568	0.705882	0.180412	0.607692	0.394737	0.305389	0.661417
593	0.864865	0.941176	0.942857	0.780488	0.909091	0.20904	0.683453	0.477612	0.525547	0.752066
594	0.864865	0.818182	0.769231	0.151515	0.638889	0.293478	0.672	0.448276	0.227273	0.554745
595	0.8	0.857143	0.882353	0.222222	0.682927	0.296296	0.335484	0.65	0.0698925	0.646617
596	0.820513	0.777778	0.515152	0.230769	0.666667	0.175824	0.345029	0.293651	0.126984	0.566176
597	0.763158	0.941176	0.731707	0.74359	1	0.147059	0.335443	0.347222	0.455782	0.830508
598	0.613636	0.852941	0.725	0	0.777778	0.4	0.360294	0.359477	0.064	0.664062
599	0.702703	0.885714	0.970588	0.243902	0.857143	0.221519	0.572519	0.398601	0.0582011	0.669231
600	0.815789	0.878788	0.891892	0.657143	0.5	0.281437	0.569106	0.595588	0.455882	0.52518
601	0.810811	0.735294	0.736842	0.725	0.75	0.302013	0.229814	0.283237	0.574627	0.455172
602	0.891892	0.818182	0.775	0.909091	0.609756	0.192982	0.553846	0.568345	0.79661	0.528986
603	0.55814	0.789474	0.769231	0.771429	0.891892	0.154696	0.386667	0.393103	0.574627	0.75
604	0.783784	0.818182	0.725	0.857143	0.771429	0.192982	0.527132	0.438849	0.478873	0.666667
605	0.842105	1	0.756757	0.135135	0.511111	0.276074	0.540146	0.307692	0.182927	0.507042
606	0.810811	0.970588	0.794872	0.219512	0.675	0.172619	0.656934	0.401408	0.196532	0.478873
607	0.657895	0.942857	0.878788	0.511628	0.914286	0.204819	0.456376	0.363636	0.434483	0.713178
608	0.805556	0.970588	0.861111	0.210526	1	0.173913	0.398734	0.387324	0.214724	0.823529
609	0.675676	0.852941	0.916667	0.382353	0.825	0.251534	0.467153	0.467626	0.31677	0.52518
610	0.692308	0.914286	0.942857	0.333333	0.763158	0.272189	0.636364	0.357143	0.436975	0.506944
611	0.794872	0.882353	0.794118	0.594595	0.69697	0.357576	0.480916	0.418605	0.458015	0.517483
612	0.72973	0.942857	0.941176	0.386364	0.823529	0.184049	0.410596	0.546154	0.301887	0.619403
613	0.810811	1	0.861111	0.378378	0.885714	0.270968	0.717742	0.298137	0.17931	0.61194
614	0.837838	0.911765	0.916667	0.340909	0.571429	0.394558	0.5	0.368056	0.121053	0.517986
615	0.717949	0.970588	0.885714	0.230769	0.560976	0.215909	0.518248	0.390411	0.228916	0.390728
616	0.756757	0.970588	0.727273	0.909091	0.787879	0.230303	0.453237	0.350746	0.552	0.698413
617	0.736842	0.942857	0.941176	0.219512	0.736842	0.223958	0.556291	0.426667	0.190751	0.536232
618	0.74359	0.970588	0.861111	0.4	0.764706	0.138122	0.606299	0.339744	0.305732	0.535211
619	0.810811	0.970588	0.515152	0.030303	0.589744	0.164706	0.510791	0.262774	0.042735	0.589552
620	0.815789	0.942857	0.787879	0.666667	0.625	0.355932	0.551471	0.414815	0.42	0.486486
621	0.565217	0.942857	0.828571	0.294118	1	0.19883	0.743802	0.335616	0.134228	0.843478
622	0.756757	0.823529	0.970588	0.324324	0.628571	0.235669	0.39521	0.496403	0.26875	0.395973
623	0.697674	1	0.444444	0.675	0.891892	0.148148	0.509434	0.41129	0.621212	0.708661
624	0.72973	0.805556	0.882353	0.25	0.641026	0.224242	0.55	0.513889	0.126866	0.636364
625	0.771429	0.787879	0.885714	0.564103	0.909091	0.34375	0.266667	0.507353	0.478571	0.677419
626	0.763158	0.942857	0.789474	0.214286	0.742857	0.241573	0.525926	0.405797	0.137143	0.485714
627	0.675676	0.969697	0.885714	0.647059	0.714286	0.203704	0.521739	0.388158	0.397436	0.506849
628	0.72973	0.941176	0.878788	0.583333	1	0.243902	0.480916	0.557377	0.413333	0.813559
629	0.65	0.939394	0.805556	0.340909	0.848485	0.218391	0.614815	0.365517	0.203822	0.489655
630	0.7	0.941176	0.825	0.615385	0.6	0.339506	0.638462	0.320988	0.666667	0.409396
631	0.769231	0.818182	0.815789	0.638889	0.777778	0.394366	0.514925	0.414286	0.469231	0.661538
632	0.861111	0.911765	0.432432	0.184211	0.794118	0.348101	0.555556	0.401575	0.145349	0.698413
633	0.694444	0.969697	0.861111	0.175	0.815789	0.278481	0.725806	0.586466	0.275	0.603053
634	0.833333	0.916667	0.861111	0.358974	0.909091	0.351515	0.522388	0.414966	0.192308	0.677419
635	0.769231	0.783784	0.783784	0.409091	1	0.234637	0.379747	0.575758	0.391892	0.555556
636	0.763158	0.939394	0.783784	0.358974	0.710526	0.26738	0.539007	0.364865	0.343949	0.428571
637	0.820513	0.852941	0.725	0.243902	0.742857	0.167539	0.437037	0.496403	0.266272	0.619403
638	0.690476	0.941176	0.515152	0.189189	0.846154	0.192513	0.745902	0.251908	0.182353	0.726562
639	0.861111	0.714286	0.891892	0.189189	0.942857	0.19337	0.264516	0.577465	0.129252	0.815126
640	0.857143	0.411765	0.763158	0.605263	0.909091	0.201149	0.223077	0.433824	0.507143	0.7
641	0.815789	0.939394	0.970588	0.275	0.914286	0.267516	0.544828	0.452703	0.242604	0.674419
642	0.690476	1	0.688889	0.225	0.666667	0.282895	0.592308	0.327044	0.25	0.546763
643	0.684211	0.861111	0.891892	0.514286	0.916667	0.178571	0.371429	0.432624	0.406667	0.854701
644	0.783784	1	0.885714	0.5	0.794118	0.164251	0.645669	0.39726	0.294479	0.419355
645	0.8	0.833333	0.942857	0.526316	0.538462	0.301205	0.510345	0.511278	0.228916	0.573529
646	0.536585	0.857143	0.942857	0.848485	0.810811	0.197452	0.517483	0.467105	0.685039	0.65873
647	0.820513	0.970588	0.769231	0	0.742857	0.347826	0.509091	0.303226	0.0733945	0.617647
648	0.825	1	0.852941	0.568182	1	0.320225	0.623188	0.567164	0.444444	0.827586
649	0.710526	0.424242	0.333333	0.358974	0.456522	0.223602	0.269841	0.164384	0.272727	0.464789
650	0.861111	0.911765	0.725	0.382353	0.804878	0.272727	0.644928	0.36478	0.403974	0.517483
651	0.846154	0.969697	0.942857	0.771429	0.909091	0.329193	0.639098	0.5	0.59542	0.75
652	0.522727	0.878788	0.885714	0.25	0.641026	0.179641	0.541985	0.468531	0.111111	0.651163
653	0.783784	0.909091	0.763158	0.166667	0.857143	0.168605	0.431507	0.41844	0.165563	0.636364
654	0.794872	0.777778	0.756757	0.25	0.736842	0.153846	0.496552	0.370629	0.133333	0.469388
655	0.717949	1	0.828571	0.4	0.536585	0.213836	0.641791	0.424658	0.259259	0.664
656	0.868421	0.5	0.911765	0.421053	0.8	0.321839	0.185897	0.429577	0.391892	0.554745
657	0.775	0.771429	0.764706	0.512821	0.647059	0.205714	0.538462	0.433824	0.36129	0.486111
658	0.794872	0.69697	0.736842	0.794118	0.627907	0.28481	0.470149	0.384106	0.575758	0.535714
659	0.702703	0.911765	0.911765	0.605263	0.970588	0.257862	0.596899	0.546154	0.333333	0.736
660	0.736842	0.941176	0.916667	0.942857	0.825	0.158824	0.577465	0.440252	0.725806	0.551471
661	0.775	0.911765	0.878788	0.0882353	0.604651	0.228571	0.452703	0.423358	0.114504	0.528571
662	0.837838	0.970588	0.837838	0.846154	0.731707	0.20339	0.68	0.378378	0.58209	0.398693
663	0.763158	1	0.837838	0.342857	0.868421	0.192308	0.708661	0.368056	0.318182	0.707317
664	0.825	1	0.842105	0.414634	0.705882	0.236364	0.728	0.412587	0.27439	0.646154
665	0.717949	0.285714	0.842105	0.512821	0.676471	0.132184	0.217054	0.492537	0.43662	0.536232
666	0.621622	0.911765	0.789474	0.325	0.55814	0.121795	0.510949	0.348101	0.298701	0.463087
667	0.810811	0.878788	0.810811	0.236842	0.575	0.280255	0.386861	0.470588	0.212644	0.397436
668	0.55	0	0.916667	0.472222	0.857143	0.131429	0.0636364	0.536232	0.381295	0.633588
669	0.727273	0.852941	0.473684	0.428571	0.722222	0.186528	0.406452	0.22695	0.185629	0.609023
670	0.861111	0.942857	0.878788	0.171429	0.882353	0.224719	0.394558	0.352113	0.0805369	0.646154
671	0.74359	0.911765	0.891892	0.242424	0.487179	0.189024	0.42515	0.448276	0.282258	0.405405
672	0.783784	0.878788	0.783784	0.422222	0.837838	0.273885	0.66129	0.37415	0.240741	0.561151
673	0.7	0.615385	0.911765	1	0.882353	0.275	0.59542	0.526316	0.760684	0.638462
674	0.595238	0.909091	0.722222	0.771429	0.804878	0.231707	0.558824	0.398734	0.524476	0.403974
675	0.702703	0.911765	0.916667	0.131579	0.605263	0.136095	0.485915	0.452555	0.138554	0.576642
676	0.789474	0.891892	0.861111	0.457143	0.969697	0.201258	0.537037	0.326797	0.203593	0.798319
677	0.6	0.970588	0.911765	0.264706	0.848485	0.157895	0.613139	0.618321	0.170068	0.677165
678	0.72973	1	0.526316	0.394737	0.777778	0.163043	0.741935	0.268116	0.38	0.625954
679	0.658537	0.911765	0.911765	0.428571	0.942857	0.185185	0.582781	0.537313	0.271605	0.709677
680	0.789474	0.837838	0.818182	0.289474	0.969697	0.195266	0.527027	0.375	0.131868	0.781513
681	0.710526	0.909091	0.810811	0.529412	0.805556	0.313333	0.58209	0.44898	0.309211	0.838983
682	0.775	0.515152	0.757576	0.340909	0.777778	0.159574	0.137405	0.425197	0.183432	0.486301
683	0.707317	0.909091	0.878788	0.2	0.763158	0.35625	0.525926	0.4375	0.122905	0.612403
684	0.75	0.911765	0.942857	0.742857	0.8	0.301282	0.546154	0.355072	0.572464	0.5
685	0.72973	0.914286	0.857143	0.763158	0.538462	0.236686	0.39645	0.43949	0.569343	0.51773
686	0.756757	0.914286	0.52381	0.2	0.833333	0.228758	0.522727	0.325926	0.152672	0.685039
687	0.675	1	0.725	0.605263	0.648649	0.26087	0.768595	0.378378	0.246753	0.634328
688	0.666667	0.911765	0.825	0.25641	0.805556	0.208333	0.688	0.333333	0.282209	0.661538
689	0.769231	0.857143	0.725	0.585366	0.7	0.15508	0.503448	0.412121	0.528571	0.397351
690	0.74359	0.942857	0.911765	0.5	0.823529	0.224044	0.603053	0.472603	0.286624	0.619403
691	0.777778	0.970588	0.828571	0.514286	0.848485	0.241573	0.486301	0.398551	0.431507	0.674419
692	0.810811	0.882353	0.911765	0.25	0.611111	0.241758	0.478571	0.514706	0.272727	0.503448
693	0.783784	0.888889	0.804878	0.368421	0.560976	0.333333	0.544118	0.564885	0.319149	0.542254
694	0.756757	0.736842	0.878788	0.243243	1	0.274854	0.380117	0.523438	0.0971429	0.818966
695	0.75	0.647059	0.939394	0.410256	0.641026	0.248588	0.278912	0.554688	0.34375	0.635659
696	0.625	0.852941	0.885714	0	0.909091	0.230303	0.432927	0.493151	0.0230769	0.615385
697	0.789474	0.911765	0.815789	0.243243	0.909091	0.290909	0.823529	0.475524	0.171779	0.68
698	0.789474	1	0.868421	0.475	0.970588	0.228916	0.456522	0.281609	0.369128	0.701613
699	0.567568	0.970588	0.969697	0.128205	0.909091	0.222826	0.463415	0.541985	0.215569	0.745902
700	0.804878	0.891892	0.857143	0.378378	0.970588	0.255435	0.4	0.436242	0.202381	0.778689
701	0.868421	0.970588	0.769231	0.583333	0.666667	0.162011	0.463415	0.342657	0.345912	0.532374
702	0.780488	0.783784	0.789474	0.25	0.823529	0.229412	0.337748	0.529851	0.136364	0.574627
703	0.789474	0.969697	0.775	0.384615	1	0.195652	0.520833	0.375	0.189944	0.521429
704	0.8	0.970588	1	0.571429	0.5	0.20765	0.477941	0.531915	0.22093	0.496403
705	0.555556	0.794118	0.305556	0.463415	0.609756	0.131737	0.283871	0.142857	0.320513	0.536232
706	0.804878	0.914286	0.725	0.257143	0.794118	0.206522	0.453901	0.443662	0.107383	0.593985
707	0.763158	0.970588	0.725	0.636364	0.634146	0.208092	0.446043	0.464789	0.405797	0.550725
708	0.842105	0.970588	0.825	0.742857	0.916667	0.205556	0.5	0.461538	0.53125	0.830508
709	0.789474	0.909091	0.942857	0.275	0.864865	0.2625	0.44697	0.355828	0.26087	0.634328
710	0.74359	0.805556	0.878788	0.243243	0.7	0.284091	0.283784	0.440945	0.283871	0.674419
711	0.783784	0.575758	0.738095	0.571429	0.756757	0.328859	0.3125	0.378049	0.29932	0.542857
712	0.846154	0.891892	0.837838	0.787879	0.625	0.162437	0.427673	0.4	0.606061	0.51773
713	0.74359	1	0.914286	0.605263	0.55814	0.301205	0.725191	0.326241	0.452703	0.486111
714	0.74359	1	0.970588	0.666667	0.627907	0.370588	0.575758	0.438849	0.390728	0.524823
715	0.72973	1	0.710526	0.372093	0.771429	0.2	0.619403	0.342105	0.229412	0.551471
716	0.666667	1	0.72973	0.578947	0.939394	0.216374	0.561151	0.429487	0.5	0.635659
717	0.837838	0.942857	0.942857	0.195122	0.8	0.314815	0.466667	0.489209	0.139665	0.543478
718	0.736842	0.941176	0.969697	0.531915	0.55814	0.242236	0.597015	0.664062	0.2	0.463087
719	0.651163	0.515152	0.857143	0.705882	0.682927	0.182796	0.261905	0.298013	0.348387	0.607407
720	0.815789	1	0.911765	0.787879	0.588235	0.174419	0.55	0.465278	0.701613	0.442177
721	0.783784	0.970588	1	0.538462	0.787879	0.226415	0.438356	0.704918	0.524823	0.661417
722	0.810811	0.969697	1	0.181818	0.909091	0.180233	0.459259	0.669355	0.353448	0.666667
723	0.864865	0.970588	0.970588	0.323529	0.479167	0.333333	0.722222	0.493151	0.325203	0.576642
724	0.810811	0.837838	0.789474	0.030303	0.942857	0.185792	0.460526	0.358621	0.042735	0.716535
725	0.861111	1	0.825	0.444444	1	0.240964	0.537313	0.319277	0.333333	0.666667
726	0.756757	0.970588	0.775	0.388889	1	0.277419	0.514493	0.350993	0.282209	0.827586
727	0.711111	0.911765	0.852941	0.555556	0.771429	0.273684	0.653846	0.440299	0.25	0.535714
728	0.571429	0.914286	0.878788	0	1	0.220339	0.459459	0.43609	0.0272727	0.827586
729	0.75	0.529412	0.5	0.868421	0.8	0.134715	0.296552	0.244275	0.427586	0.664062
730	0.756757	0.823529	0.777778	0.219512	0.742857	0.226994	0.360759	0.408451	0.214286	0.426667
731	0.789474	1	0.942857	0.384615	0.622222	0.209424	0.646617	0.551471	0.272727	0.458904
732	0.636364	0.911765	0.6	0.162162	0.757576	0.208333	0.395833	0.364238	0.148936	0.489796
733	0.820513	0.916667	0	0.857143	0.666667	0.333333	0.559055	0.072	0.451389	0.634328
734	0.842105	0.727273	0.642857	0.25	0.828571	0.331429	0.325758	0.267857	0.172043	0.492958
735	0.627907	0.970588	0.828571	0.628571	1	0.271605	0.588652	0.362069	0.367742	0.910714
736	0.916667	0.942857	0.878788	0.432432	0.8	0.203593	0.620968	0.362963	0.362416	0.61194
737	0.789474	1	0.789474	0.45	0.666667	0.266272	0.488889	0.458904	0.256098	0.531915
738	0.725	0.914286	0.666667	0.617647	0.942857	0.190184	0.488722	0.2875	0.468085	0.709677
739	0.833333	0.848485	0.666667	0.190476	1	0.189024	0.381295	0.261438	0.186747	0.777778
740	0.725	0.852941	0.8	1	1	0.294479	0.205556	0.319149	0.910714	0.818966
741	0.833333	0.694444	0.891892	0.341463	0.615385	0.281046	0.470588	0.455224	0.154839	0.507042
742	0.756757	0.684211	0.911765	0.228571	0.8	0.187879	0.254438	0.597015	0.107143	0.597015
743	0.763158	0.636364	0.725	0.235294	0.611111	0.240506	0.291971	0.353333	0.40708	0.449664
744	0.697674	0.969697	0.621622	0.5	0.615385	0.160428	0.653543	0.323864	0.266667	0.576642
745	0.810811	0.911765	0.820513	0.8	0.727273	0.2	0.604651	0.34375	0.526718	0.636364
746	0.736842	0.6	0.885714	0.742857	0.574468	0.183544	0.296296	0.4	0.564885	0.629921
747	0.725	0.833333	0.911765	0.477273	0.676471	0.170886	0.385621	0.569343	0.558824	0.572464
748	0.775	0.705882	0.8	0.487805	0.75	0.227513	0.379747	0.446154	0.346154	0.609023
749	0.682927	0.857143	0.916667	0.219512	0.909091	0.12	0.446667	0.515152	0.184524	0.823529
750	0.789474	0.942857	0.942857	0.184211	0.878788	0.242038	0.886957	0.33121	0.244048	0.764228
751	0.815789	0.911765	0.837838	0.571429	0.828571	0.256831	0.685039	0.439716	0.304965	0.462585
752	0.717949	0.911765	0.970588	0.302326	0.636364	0.188482	0.496732	0.615385	0.235294	0.595588
753	0.789474	0.878788	0.704545	0.594595	0.833333	0.321429	0.496241	0.40411	0.445946	0.653846
754	0.697674	1	0.916667	0.619048	1	0.197248	0.507143	0.428571	0.585185	0.781513
755	0.810811	0.828571	0.942857	0.25	1	0.160976	0.474453	0.515625	0.112299	0.903509
756	0.8	0.787879	0.916667	0.0606061	0.512195	0.174699	0.462121	0.405063	0.0423729	0.528986
757	0.891892	0.717949	0.916667	0.189189	0.742857	0.303571	0.22807	0.314465	0.0689655	0.398693
758	0.710526	0.911765	0.815789	0.439024	0.6	0.245399	0.583333	0.537313	0.283951	0.554745
759	0.631579	0.914286	0.941176	0.611111	0.378378	0.226744	0.457143	0.521127	0.333333	0.459459
760	0.675	0.970588	0.942857	0	0.909091	0.21118	0.519084	0.437956	0.0272727	0.666667
761	0.846154	0.787879	0.942857	0.323529	0.914286	0.228426	0.395833	0.425676	0.192053	0.625954
762	0.756098	0.942857	0.8	0.457143	0.657143	0.294872	0.461538	0.485075	0.171975	0.432432
763	0.736842	0.837838	0.756098	0.609756	0.375	0.195122	0.450617	0.426573	0.246753	0.387097
764	0.815789	0.393939	0.837838	0.694444	0.857143	0.273885	0.25	0.282209	0.587786	0.649254
765	0.864865	1	0.725	0.705882	0.594595	0.182927	0.518248	0.418919	0.457746	0.715447
766	0.756757	0.942857	0.942857	0.410256	0.615385	0.254658	0.610294	0.391892	0.28125	0.576642
767	0.756757	0.882353	0.682927	0.512821	0.857143	0.25	0.459854	0.240506	0.503704	0.514286
768	0.825	0.676471	0.914286	0.882353	0.909091	0.237569	0.443609	0.431655	0.803419	0.641221
769	0.842105	0.861111	0.825	0.209302	0.763158	0.185185	0.554745	0.522059	0.242604	0.47619
770	0.864865	0.970588	0.970588	0.205882	0.969697	0.182857	0.436242	0.456522	0.152866	0.72
771	0.694444	0.878788	0.857143	0.942857	0.970588	0.240964	0.474074	0.573427	0.838983	0.857143
772	0.725	0.939394	0.970588	0.536585	0.939394	0.205	0.395973	0.342657	0.596899	0.589552
773	0.8	0.969697	0.970588	0.454545	0.942857	0.15873	0.466667	0.378378	0.393701	0.729508
774	0.702703	0.911765	0.942857	0.538462	0.641026	0.187879	0.578571	0.622047	0.539568	0.517483
775	0.675676	0.911765	0.878788	0.35	0.642857	0.146597	0.603053	0.584615	0.255952	0.562044
776	0.763158	0.914286	0.970588	0.447368	0.848485	0.269461	0.367089	0.522388	0.324503	0.633588
777	0.837838	0.837838	0.731707	0.384615	0.568182	0.273224	0.36478	0.372414	0.265896	0.410256
778	0.837838	0.969697	0.794118	0.5	0.852941	0.201258	0.527607	0.385185	0.234043	0.730159
779	0.742857	0.861111	0.707317	0.377778	0.764706	0.205882	0.373418	0.410596	0.269461	0.589552
780	0.763158	0.911765	0.837838	0.511111	0.909091	0.24	0.661417	0.335616	0.406667	0.730159
781	0.756757	0.852941	1	0.641026	0.783784	0.238636	0.559701	0.717742	0.540741	0.635659
782	0.815789	1	0.911765	0.578947	0.882353	0.15847	0.522388	0.510949	0.183908	0.641221
783	0.794872	0.916667	0.833333	0.25	0.692308	0.242938	0.532374	0.294118	0.294872	0.656489
784	0.864865	0.941176	0.914286	0.475	0.777778	0.295082	0.348387	0.385542	0.507463	0.661417
785	0.72973	0.970588	0.911765	0.2	0.868421	0.202454	0.545455	0.544776	0.171779	0.716535
786	0.75	0.911765	0.941176	0.228571	0.441176	0.273292	0.59854	0.5	0.236686	0.406667
787	0.72973	0.909091	0.789474	0.435897	0.658537	0.277778	0.345238	0.546154	0.3125	0.674419
788	0.690476	0.911765	0.725	0.536585	0.868421	0.203704	0.65942	0.416667	0.503546	0.716535
789	0.731707	0.941176	0.891892	0.55	0.942857	0.325153	0.704	0.427536	0.369128	0.65873
790	0.864865	0.789474	0.885714	0.452381	0.969697	0.582677	0.337423	0.48	0.335616	0.87069
791	0.763158	0.942857	0.512821	0.441176	0.764706	0.26178	0.5	0.197368	0.260274	0.574627
792	0.707317	0.911765	0.769231	0.435897	0.787879	0.141176	0.414966	0.387755	0.228758	0.630769
793	0.837838	0.911765	0.914286	0.536585	0.969697	0.196429	0.574468	0.496183	0.312102	0.771186
794	0.702703	0.878788	0.914286	0.736842	0.764706	0.415094	0.347518	0.584507	0.392405	0.677165
795	0.868421	0.757576	0.837838	0.368421	0.611111	0.139665	0.317881	0.413333	0.325758	0.700787
796	0.72973	0.828571	0.882353	0.205882	0.666667	0.309677	0.439394	0.583333	0.0896552	0.550725
797	0.742857	0.939394	0.769231	0.625	0.857143	0.355422	0.540741	0.355072	0.539568	0.597015
798	0.731707	0.916667	0.848485	0.666667	0.615385	0.268156	0.392857	0.320611	0.307692	0.423841
799	0.702703	1	0.891892	0.583333	0.942857	0.295858	0.610294	0.316901	0.5	0.778689
800	0.675	0.878788	0.805556	0.352941	0.69697	0.220339	0.423077	0.677165	0.320261	0.558824
801	0.891892	0.857143	0.578947	0.447368	0.857143	0.2	0.521127	0.342282	0.251534	0.695312
802	0.861111	0.970588	0.969697	0.441176	0.55814	0.166667	0.529762	0.530303	0.439655	0.409091
803	0.756098	0.852941	0.805556	0.128205	0.682927	0.206061	0.408759	0.446809	0.19863	0.375796
804	0.75	0.828571	0.942857	0.8	0.666667	0.323171	0.47619	0.425676	0.446809	0.368421
805	0.666667	0.757576	0.825	0.651163	0.911765	0.175325	0.192053	0.367089	0.333333	0.543478
806	0.810811	0.942857	0.878788	0.25	0.909091	0.281437	0.519481	0.416058	0.309677	0.682927
807	0.815789	0.911765	0.916667	0.25	0.631579	0.298246	0.554795	0.358209	0.197605	0.580882
808	0.769231	0.861111	0.837838	0.390244	0.634146	0.27381	0.627907	0.5	0.198895	0.609023
809	0.604651	0.878788	0.882353	1	0.538462	0.230337	0.443609	0.606299	1	0.535714
810	0.641026	0.837838	0.857143	0.380952	0.787879	0.265432	0.421053	0.52349	0.380282	0.646617
811	0.789474	0.705882	0.74359	0.358974	0.574468	0.169697	0.343949	0.348066	0.294479	0.422819
812	0.769231	0.888889	0.771429	0.214286	0.837838	0.191617	0.411765	0.466667	0.189542	0.48951
813	0.878788	0.756757	0.942857	0.575758	0.621622	0.197674	0.394161	0.34	0.5	0.547445
814	0.794872	0.861111	0.861111	0.461538	0.641026	0.261111	0.406061	0.353741	0.311688	0.658915
815	0.595238	0.941176	0.815789	0.527778	0.564103	0.136612	0.428571	0.553957	0.455782	0.393548
816	0.837838	0.941176	0.666667	1	0.783784	0.352941	0.659259	0.36129	0.864865	0.485915
817	0.736842	0.941176	0.970588	0.314286	0.757576	0.168421	0.521739	0.422535	0.298387	0.465278
818	0.763158	0.916667	0.852941	0.567568	0.682927	0.276243	0.540146	0.488889	0.472222	0.61194
819	0.736842	0.878788	0.756757	0.212121	0.823529	0.227273	0.411765	0.411348	0.21875	0.550725
820	0.657895	0.882353	0.363636	0.384615	0.891892	0.185185	0.428571	0.23622	0.201183	0.636364
821	0.810811	0.794118	0.970588	0.6	0.794118	0.191617	0.301136	0.5	0.517986	0.550725
822	0.682927	0.852941	0.916667	0.324324	0.684211	0.219101	0.463768	0.388889	0.286624	0.615385
823	0.842105	0.864865	0.916667	0.153846	0.848485	0.289308	0.656934	0.343949	0.296053	0.625954
824	0.72973	0.794118	0.970588	0.868421	0.7	0.253165	0.293706	0.677419	0.690476	0.677165
825	0.756757	0.970588	0.846154	0.444444	0.942857	0.239264	0.758333	0.377358	0.210145	0.778689
826	0.810811	0.606061	0.771429	0.536585	0.868421	0.176136	0.363636	0.451128	0.593985	0.768595
827	0.815789	0.969697	0.911765	0	0.594595	0.206897	0.492754	0.474453	0.00917431	0.493056
828	0.666667	0.848485	0.970588	0.868421	0.636364	0.205405	0.341615	0.534351	0.666667	0.325153
829	0.769231	0.727273	0.707317	0.0909091	0.666667	0.14881	0.359712	0.405229	0.15	0.423841
830	0.756757	0.885714	0.885714	0.970588	0.571429	0.201183	0.386503	0.496296	0.808333	0.496454
831	0.75	0.970588	0.916667	0.261905	0.666667	0.181287	0.456376	0.37013	0.203488	0.594203
832	0.777778	0.970588	0.736842	0.487179	0.848485	0.245714	0.576642	0.346939	0.449664	0.646154
833	0.769231	0.885714	0.916667	0.184211	0.787879	0.228571	0.58209	0.410596	0.159236	0.559701
834	0.75	0.969697	0.837838	0	0.909091	0.358025	0.59854	0.291139	0	0.603053
835	0.74359	0.911765	0.852941	0.714286	0.538462	0.3375	0.5	0.46875	0.475524	0.598485
836	0.837838	0.939394	0.470588	0.25641	0.823529	0.302469	0.179191	0.236641	0.168605	0.633588
837	0.789474	0.888889	0.857143	0.394737	0.74359	0.245614	0.496732	0.392405	0.230769	0.532847
838	0.794872	0.942857	0.941176	0.365854	0.705882	0.243243	0.496855	0.410072	0.335443	0.540146
839	0.72973	0.911765	0.731707	0.205128	0.675	0.247126	0.48	0.482014	0.23871	0.643411
840	0.789474	0.885714	0.878788	0.410256	0.625	0.19186	0.375	0.510949	0.228916	0.666667
841	0.595238	0.914286	0.914286	0.0294118	0.72973	0.142012	0.515152	0.41844	0.0454545	0.486111
842	0.775	0.970588	0.942857	0.368421	1	0.222222	0.598684	0.5	0.259036	0.815126
843	0.842105	0.969697	0.911765	0.428571	0.651163	0.209677	0.625	0.490066	0.232394	0.51773
844	0.794872	0.606061	0.941176	0	1	0.333333	0.274809	0.452381	0.00917431	0.653846
845	0.769231	0.805556	0.861111	0.0294118	0.658537	0.190751	0.414286	0.33758	0.0364964	0.539568
846	0.783784	1	0.837838	0.157895	0.55814	0.155	0.622222	0.304348	0.253333	0.603053
847	0.820513	0.939394	0.820513	1	0.777778	0.221519	0.567164	0.389706	1	0.68254
848	0.710526	1	0.916667	0.435897	0.547619	0.205128	0.546099	0.335294	0.38	0.507143
849	0.651163	1	0.785714	0.666667	0.463415	0.2	0.753968	0.260116	0.35	0.386076
850	0.74359	0.909091	0.775	0.4	0.857143	0.147929	0.442748	0.442029	0.471014	0.636364
851	0.769231	0.885714	0.941176	0.236842	1	0.135294	0.486111	0.402439	0.27044	0.669291
852	0.625	0.757576	0.162162	0.243243	0.682927	0.157233	0.183007	0.15942	0.173913	0.374194
853	0.794872	1	0.914286	0.909091	0.727273	0.327485	0.671642	0.5	0.725806	0.721311
854	0.72973	0.617647	0.885714	0.684211	0.55814	0.245283	0.260606	0.418919	0.17341	0.578947
855	0.916667	1	0.731707	0.212121	0.787879	0.170588	0.736434	0.431507	0.20155	0.631579
856	0.794872	0.891892	0.861111	1	0.375	0.267081	0.366864	0.325444	1	0.387097
857	0.585366	1	0.885714	0.352941	1	0.225131	0.696721	0.328671	0.331126	0.900901
858	0.789474	1	0.435897	0.736842	0.756098	0.261146	0.620968	0.340426	0.455172	0.409396
859	0.714286	0.742857	0.787879	0.394737	0.970588	0.309677	0.392405	0.360902	0.123457	0.886957
860	0.675676	1	0.789474	0.030303	0.609756	0.251337	0.557143	0.485714	0.00892857	0.405229
861	0.868421	0.794118	0.888889	0.638889	0.777778	0.251534	0.36	0.316901	0.279503	0.701613
862	0.848485	0.861111	0.642857	0.55814	0.942857	0.295775	0.471831	0.308219	0.388489	0.708661
863	0.736842	0.942857	0.771429	0.487179	0.857143	0.312102	0.587786	0.432624	0.284848	0.648438
864	0.8	0.911765	0.911765	0.378378	0.818182	0.248619	0.423077	0.432624	0.159236	0.643939
865	0.710526	0.805556	0.969697	0.585366	0.692308	0.150259	0.202312	0.540541	0.528571	0.664
866	0.736842	0.969697	0.235294	0.638889	0.425	0.309091	0.706349	0.276423	0.337931	0.284024
867	0.815789	0.942857	0.916667	0.235294	0.641026	0.16568	0.368715	0.463087	0.15942	0.633588
868	0.763158	0.885714	0.828571	0.459459	0.675676	0.198758	0.541985	0.308219	0.304348	0.478873
869	0.783784	0.941176	0.818182	0.8	0.7	0.26455	0.510067	0.338129	0.578947	0.621212
870	0.794118	0.882353	0.942857	0.833333	0.676471	0.297468	0.367647	0.57037	0.813559	0.540146
871	0.7	0.969697	1	0.735294	0.55814	0.4	0.541985	0.438849	0.68595	0.445205
872	0.763158	0.970588	0.837838	0.447368	0.55814	0.155914	0.688406	0.370861	0.33121	0.589552
873	0.777778	1	0.911765	0.545455	0.777778	0.220994	0.715447	0.28481	0.441379	0.610294
874	0.810811	0.969697	0.941176	0.333333	0.882353	0.280255	0.674603	0.613793	0.293333	0.580882
875	0.820513	0.911765	0.885714	0.263158	0.756757	0.184713	0.583333	0.435374	0.180791	0.462069
876	0.688889	0.970588	0.914286	0.405405	0.823529	0.229885	0.648438	0.503448	0.196629	0.625954
877	0.756757	0.861111	0.911765	0.432432	0.885714	0.220126	0.545455	0.618705	0.369128	0.674419
878	0.707317	0.911765	0.789474	0.181818	0.631579	0.227545	0.725	0.463576	0.0775194	0.593985
879	0.837838	0.941176	0.970588	0.828571	0.823529	0.314465	0.4	0.589928	0.540146	0.646617
880	0.769231	0.970588	0.432432	0.411765	0.536585	0.295181	0.703125	0.346939	0.279221	0.531915
881	0.736842	0.857143	0.731707	0.444444	0.615385	0.271523	0.383721	0.353741	0.194969	0.5
882	0.675676	0.8	0.805556	0.351351	0.852941	0.289773	0.216049	0.410959	0.0989011	0.612403
883	0.736842	0.805556	0.878788	0.0909091	0.742857	0.151832	0.417219	0.345588	0.108844	0.617647
884	0.810811	0.914286	0.769231	0.352941	0.692308	0.335366	0.490446	0.410072	0.22619	0.682171
885	0.736842	0.911765	0.885714	0.521739	0.833333	0.276074	0.693548	0.470149	0.4375	0.496454
886	0.756757	0.914286	0.941176	0.243902	0.8	0.196203	0.264368	0.536232	0.242775	0.674419
887	0.526316	0.941176	0.351351	1	0.810811	0.155172	0.506944	0.307087	1	0.573529
888	0.74359	0.882353	0.916667	0.190476	0.8	0.239264	0.5	0.439716	0.224852	0.659091
889	0.810811	0.970588	0.939394	0.594595	0.8	0.260116	0.58209	0.452229	0.277108	0.690476
890	0.666667	0.878788	0.810811	0.611111	0.631579	0.255952	0.484848	0.372781	0.422819	0.580882
891	0.631579	0.941176	0.780488	0.333333	0.685714	0.284848	0.380952	0.352564	0.139785	0.532374
892	0.769231	0.75	0.916667	0.414634	0.777778	0.277108	0.369863	0.467153	0.314815	0.61194
893	0.805556	0.970588	0.675	0.388889	0.6	0.245283	0.406452	0.312925	0.179856	0.598485
894	0.916667	0.852941	1	0.538462	0.510638	0.258065	0.452381	0.539568	0.503704	0.576642
895	0.534884	0.969697	0.911765	0	0.512195	0.235294	0.428571	0.421053	0.0877193	0.562044
896	0.783784	0.941176	0.725	0.189189	0.878788	0.27933	0.441558	0.378378	0.169231	0.764228
897	0.815789	0.823529	0.586957	0.285714	0.891892	0.280899	0.312057	0.219512	0.359155	0.604478
898	0.756757	1	0.882353	0.0571429	0.969697	0.177778	0.544828	0.522727	0.103659	0.72
899	0.547619	0.294118	0.705882	0	0.583333	0.202454	0.292308	0.451128	0.0272727	0.496552
900	0.736842	0.852941	0.916667	0.371429	0.615385	0.191257	0.546154	0.428571	0.285714	0.580882
901	0.694444	0.882353	0.916667	0.0555556	1	0.198795	0.446809	0.394366	0.190083	0.808333
902	0.658537	0.939394	0.828571	0.236842	0.911765	0.22	0.5625	0.388158	0.263473	0.572464
903	0.820513	0.878788	0.878788	0.4	0.676471	0.254438	0.406897	0.342282	0.219653	0.465753
904	0.846154	0.810811	0.825	0.25641	0.783784	0.303867	0.216867	0.53125	0.176471	0.482759
905	0.769231	0.911765	0.911765	0.641026	1	0.226994	0.70339	0.54902	0.658915	0.606061
906	0.780488	0.294118	0.742857	0	0.589744	0.211823	0.296296	0.357664	0.0454545	0.423841
907	0.75	0.861111	0.911765	0.142857	0.764706	0.143646	0.41958	0.298013	0.141844	0.57971
908	0.536585	0.828571	0.864865	0.478261	0.848485	0.192308	0.52518	0.616	0.164773	0.614173
909	0.74359	0.911765	0.891892	0.352941	0.619048	0.32	0.539683	0.524194	0.21831	0.375796
910	0.722222	0.852941	0.969697	0.291667	0.8	0.213873	0.423077	0.664062	0.15	0.68
911	0.775	0.941176	0.914286	0.717949	0.837838	0.313953	0.64	0.453333	0.834783	0.536232
912	0.810811	0.885714	0.820513	0.384615	0.657143	0.287582	0.348315	0.421429	0.302469	0.432432
913	0.736842	0.852941	0.942857	0.395349	0.777778	0.215116	0.465649	0.48855	0.38961	0.598485
914	0.891892	0.885714	0.630435	0.611111	0.805556	0.286585	0.609929	0.525926	0.25	0.442953
915	0.804878	0.878788	1	0.52381	0.787879	0.194595	0.353333	0.549618	0.565217	0.635659
916	0.72973	0.939394	0.911765	0.538462	0.6	0.257485	0.528169	0.587786	0.322785	0.569343
917	0.916667	0.970588	0.942857	0.365854	0.857143	0.204819	0.414966	0.367347	0.176136	0.585185
918	0.861111	0.815789	0.828571	0.2	0.666667	0.300578	0.440789	0.486486	0.0941176	0.532374
919	0.8	0.969697	0.941176	0.4	0.771429	0.205714	0.510204	0.457746	0.304878	0.68
920	0.794872	0.970588	0.775	0.380952	0.823529	0.170103	0.512821	0.454545	0.2625	0.593985
921	0.820513	1	0.861111	1	0.55814	0.323944	0.5	0.214765	0.842105	0.669231
922	0.725	0.852941	0.942857	0.424242	0.777778	0.269461	0.445312	0.458015	0.317241	0.471831
923	0.666667	0.857143	0.970588	0.205882	0.684211	0.121547	0.465278	0.478571	0.128378	0.414474
924	0.756757	0.939394	0.789474	0.225	0.825	0.1875	0.646617	0.488889	0.164474	0.539568
925	0.861111	0.969697	0.794872	0.571429	0.825	0.201149	0.598485	0.517986	0.318471	0.808333
926	0.789474	0.885714	0.885714	0.135135	0.595238	0.203593	0.533333	0.427632	0.138462	0.452703
927	0.682927	0.911765	0.780488	0.268293	0.909091	0.297297	0.588235	0.610294	0.21547	0.651163
928	0.714286	0.911765	0.878788	0.384615	0.414634	0.295302	0.582192	0.464789	0.178161	0.407895
929	0.641026	0.885714	0.941176	0.162162	0.8	0.251534	0.433962	0.546099	0.158228	0.690476
930	0.589744	0.885714	0.512821	0.2	1	0.229412	0.510949	0.184932	0.244048	0.818966
931	0.763158	0.861111	0.473684	0.882353	0.970588	0.273743	0.459854	0.251908	0.893805	0.798319
932	0.736842	0.294118	0.725	0	0.823529	0.245283	0.301587	0.411348	0.0877193	0.648855
933	0.736842	0.864865	0.914286	0.205882	0.777778	0.206704	0.545455	0.524823	0.148148	0.661538
934	0.684211	0.564103	0.891892	0.195122	0.783784	0.315436	0.434483	0.470588	0.0939597	0.621212
935	0.682927	0.970588	0.942857	0.771429	1	0.173184	0.51773	0.422535	0.710744	0.87069
936	0.810811	0.911765	0.75	0.347826	0.47619	0.263158	0.472222	0.342466	0.248485	0.365385
937	0.783784	0.833333	0.891892	0.405405	0.75	0.27907	0.417808	0.572519	0.372549	0.574627
938	0.72973	0.941176	0.852941	0.638889	0.787879	0.180791	0.377358	0.646617	0.337423	0.620155
939	0.74359	0.828571	0.941176	0.428571	0.828571	0.173653	0.351852	0.510067	0.275	0.44898
940	0.794872	0.878788	0.820513	0.775	0.909091	0.264151	0.518797	0.465278	0.592593	0.641221
941	0.736842	0.769231	0.8	0.969697	0.727273	0.238372	0.304094	0.569343	0.82906	0.643939
942	0.763158	0.969697	0.885714	0.333333	1	0.210227	0.462025	0.465278	0.320312	0.844828
943	0.842105	0.676471	0.805556	0.512821	0.684211	0.299401	0.129496	0.659259	0.485714	0.486301
944	0.891892	1	0.783784	0.236842	0.823529	0.160221	0.598592	0.413333	0.178771	0.690476
945	0.823529	0.970588	0.725	0.35	0.571429	0.31677	0.503497	0.445946	0.492958	0.371795
946	0.690476	0.942857	0.75	0.625	0.909091	0.269663	0.346405	0.228723	0.489362	0.783333
947	0.864865	0.914286	0.911765	0.666667	0.942857	0.295858	0.428571	0.481752	0.386667	0.653543
948	0.697674	0.970588	0.882353	0.525	0.909091	0.329545	0.458065	0.469697	0.370861	0.51049
949	0.810811	0.941176	0.941176	0.368421	0.604651	0.259036	0.482993	0.738095	0.232143	0.558824
950	0.769231	0.916667	0.707317	0.35	0.914286	0.264151	0.443662	0.310811	0.405405	0.627907
951	0.8	1	0.864865	0.6	0.757576	0.177215	0.566929	0.405063	0.486111	0.666667
952	0.756098	0.911765	0.970588	0.0810811	0.641026	0.307692	0.554688	0.444444	0.128	0.6875
953	0.789474	0.939394	0.644444	0.315789	0.909091	0.335329	0.518519	0.36747	0.151685	0.754098
954	0.74359	0.939394	0.512195	0.205128	0.815789	0.164706	0.715447	0.422222	0.056338	0.555556
955	0.756757	0.852941	0.690476	0.783784	0.675	0.1875	0.392593	0.412587	0.610687	0.666667
956	0.794872	0.885714	0.8	0.457143	1	0.195266	0.5	0.308642	0.4	0.766667
957	0.7	1	0.942857	0.342105	0.882353	0.176471	0.47973	0.518248	0.142045	0.737705
958	0.75	0.636364	0.970588	0.916667	0.666667	0.16092	0.317829	0.510791	0.540146	0.531915
959	0.888889	0.911765	0.75	0.564103	0.666667	0.194444	0.59375	0.333333	0.465278	0.510638
960	0.72973	0.914286	0.666667	0.444444	0.909091	0.229412	0.618056	0.306569	0.130682	0.863636
961	0.825	0.909091	0.885714	0.358974	0.969697	0.195122	0.442029	0.546667	0.165414	0.768595
962	0.742857	0.882353	0.789474	0.914286	0.606061	0.363636	0.522727	0.352941	0.80531	0.5
963	0.725	0.914286	0.837838	0.461538	0.555556	0.292683	0.461039	0.572464	0.166667	0.55
964	0.771429	0.970588	0.846154	0.111111	0.634146	0.274854	0.613139	0.752	0.20155	0.528169
965	0.763158	0.882353	0.914286	0.666667	0.764706	0.345029	0.704918	0.371622	0.357616	0.568345
966	0.74359	0.852941	0.941176	0.236842	0.631579	0.176829	0.375	0.42953	0.153005	0.517986
967	0.846154	0.722222	0.888889	0.75	0.868421	0.168675	0.48	0.286585	0.324675	0.588235
968	0.794872	0.735294	0.837838	0.538462	0.970588	0.257669	0.37037	0.383562	0.496552	0.737705
969	0.717949	0.911765	0.916667	0.171429	0.969697	0.282486	0.484076	0.282353	0.162791	0.679688
970	0.65	0.970588	0.941176	0.512821	0.942857	0.20904	0.420455	0.413793	0.227273	0.815126
971	0.794872	0.885714	0.828571	0.410256	0.969697	0.238994	0.503401	0.484615	0.277778	0.717742
972	0.794872	0.969697	0.885714	0.428571	1	0.179641	0.621212	0.375796	0.457746	0.737705
973	0.75	0.942857	0.789474	0.787879	0.722222	0.173913	0.503704	0.530303	0.630769	0.475524
974	0.725	0.891892	0.828571	0.219512	0.75	0.242236	0.716535	0.474359	0.20339	0.465753
975	0.756757	0.939394	0.942857	0.235294	0.675	0.331361	0.425806	0.441379	0.0859375	0.628788
976	0.810811	0.911765	1	0.342857	0.8	0.181818	0.564626	0.560606	0.216049	0.664062
977	0.684211	0.828571	0.916667	0.0909091	0.818182	0.148352	0.30719	0.438849	0.181159	0.462585
978	0.789474	0.941176	0.731707	0.513514	0.823529	0.308176	0.661417	0.308176	0.304636	0.628788
979	0.710526	0.735294	0.878788	0.565217	0.75	0.194444	0.409091	0.388489	0.503448	0.595588
980	0.769231	0.970588	0.5	0.44186	0.735294	0.150602	0.586466	0.270073	0.462069	0.384106
981	0.74359	0.828571	0.815789	0.606061	0.763158	0.242604	0.480315	0.425532	0.492857	0.68254
982	0.861111	0.833333	0.891892	1	0.868421	0.374233	0.503401	0.217391	0.827586	0.782258
983	0.710526	0.878788	0.861111	0.277778	0.909091	0.230769	0.450704	0.546667	0.344156	0.730159
984	0.756098	0.970588	0.885714	0.25641	0.666667	0.304598	0.606061	0.542636	0.188889	0.56391
985	0.810811	0.970588	0.942857	0.581395	0.609756	0.226994	0.474453	0.434483	0.376623	0.544118
986	0.736842	0.916667	0.690476	0.410256	0.545455	0.333333	0.573333	0.413793	0.219101	0.540146
987	0.815789	0.942857	0.725	0.243902	0.705882	0.170732	0.565517	0.388235	0.178161	0.562044
988	0.763158	0.861111	0.735294	0.243902	0.777778	0.149425	0.650794	0.413534	0.25	0.648438
989	0.710526	0.911765	0.852941	0.348837	0.909091	0.202312	0.486301	0.5	0.177515	0.669355
990	0.837838	0.969697	0.852941	0.390244	0.666667	0.263804	0.494048	0.520548	0.30625	0.363057
991	0.736842	0.857143	0.911765	0.432432	0.857143	0.230263	0.289655	0.331288	0.214286	0.528571
992	0.842105	0.764706	0.911765	0.225	0.578947	0.181818	0.29375	0.447552	0.157303	0.638462
993	0.820513	0.909091	0.941176	0.487805	0.571429	0.37013	0.458015	0.437037	0.241379	0.6875
994	0.769231	0.885714	0.837838	0.454545	0.735294	0.242424	0.547445	0.386207	0.259843	0.517986
995	0.756757	1	0.857143	0.75	0.658537	0.261905	0.545455	0.591549	0.388158	0.532847
996	0.837838	0.911765	0.941176	0.216216	0.916667	0.257485	0.493506	0.551471	0.130769	0.517483
997	0.891892	0.969697	0.714286	0.351351	0.891892	0.162791	0.5	0.606299	0.113475	0.808333
998	0.717949	0.864865	0.885714	0.421053	0.777778	0.184524	0.576642	0.285714	0.301887	0.503546
999	0.736842	0.470588	0.914286	0.589744	0.833333	0.209302	0.193103	0.380645	0.459459	0.610687
1000	0.783784	0.470588	0.857143	0	0.810811	0.297297	0.177305	0.490196	0.0185185	0.521739
1001	0.738095	0.911765	0.731707	0.6	0.787879	0.220238	0.690476	0.610687	0.477941	0.635659
1002	0.717949	1	0.970588	1	0.846154	0.196629	0.597015	0.5	0.827586	0.636364
1003	0.540541	0.878788	0.857143	1	0.722222	0.231579	0.596899	0.642336	0.8	0.661538
1004	0.842105	0.969697	0.878788	0.459459	0.787879	0.3	0.442857	0.364865	0.326923	0.631579
1005	0.763158	0.861111	0.756098	0.228571	0.787879	0.271186	0.48951	0.327044	0.192982	0.559701
1006	0.805556	1	0.864865	0.212121	0.512195	0.283951	0.729508	0.37931	0.184524	0.587786
1007	0.775	0.742857	1	0.424242	0.825	0.2	0.246988	0.575758	0.307692	0.766667
1008	0.595745	0.775	0.911765	0.348837	0.848485	0.234043	0.534247	0.267081	0.234568	0.609023
1009	0.864865	0.969697	0.714286	0.117647	0.805556	0.244444	0.587786	0.283871	0.117647	0.585185
1010	0.783784	0.852941	0.74359	0.4	0.666667	0.192547	0.373418	0.25	0.270115	0.503546
1011	0.815789	0.742857	0.775	0.416667	0.818182	0.291139	0.367647	0.453237	0.25641	0.57037
1012	0.783784	0.861111	0.769231	0.25641	0.885714	0.169697	0.529412	0.393103	0.2	0.576642
1013	0.72973	0.914286	0.794872	0.365854	0.815789	0.167702	0.661765	0.415584	0.406667	0.578947
1014	0.837838	0.852941	0.916667	0.410256	0.805556	0.271676	0.46875	0.485507	0.398693	0.636364
1015	0.789474	0.882353	0.837838	0.325	0.609756	0.186528	0.408759	0.417219	0.327044	0.42
1016	0.659091	0.852941	0.837838	0.0588235	0.47619	0.297872	0.503497	0.48951	0.0495868	0.367742
1017	0.722222	0.764706	0.852941	0.404762	0.916667	0.198953	0.520325	0.455172	0.180723	0.715447
1018	0.891892	0.939394	0.820513	0.117647	0.885714	0.207865	0.592593	0.397163	0.088	0.61194
1019	0.682927	0.685714	0.891892	0.0909091	0.914286	0.242938	0.407407	0.4	0.0564516	0.762295
1020	0.702703	0.911765	0.72973	0.194444	0.969697	0.254237	0.493151	0.423841	0.174157	0.712
1021	0.815789	0.970588	0.914286	0.810811	0.641026	0.36129	0.574627	0.602837	0.677419	0.658915
1022	0.289474	0.882353	0.630435	1	0.885714	0.120805	0.552239	0.325581	0.843478	0.573529
1023	0.636364	0.969697	0.666667	0.368421	0.8	0.211957	0.68	0.275168	0.23494	0.593985
1024	0.684211	0.970588	0.882353	0.857143	0.692308	0.269737	0.557047	0.416667	0.664	0.439189
1025	0.805556	0.878788	0.621622	0.638889	0.942857	0.247191	0.345865	0.434783	0.580882	0.72
1026	0.820513	0.878788	0.704545	0.685714	0.615385	0.15736	0.496241	0.322148	0.615385	0.576642
1027	0.75	0.969697	0.764706	0.857143	0.756757	0.366279	0.540741	0.413534	0.533333	0.550725
1028	0.837838	0.969697	0.942857	0.371429	0.444444	0.294444	0.452055	0.397163	0.215909	0.372549
1029	0.688889	1	0.833333	0.571429	0.756757	0.339744	0.695312	0.55814	0.612403	0.610294
1030	0.769231	0.909091	0.789474	0.525	1	0.299401	0.409722	0.409091	0.222892	0.877193
1031	0.842105	1	0.8	0.361111	0.575	0.222222	0.656	0.451128	0.283951	0.531915
1032	0.864865	0.833333	0.769231	1	0.916667	0.308571	0.402439	0.319444	0.842105	0.695312
1033	0.810811	0.848485	0.837838	0.787879	0.909091	0.291667	0.518248	0.434483	0.546763	0.651163
1034	0.666667	0.75	0.818182	0.472222	0.823529	0.219355	0.525926	0.333333	0.137143	0.677165
1035	0.644444	0.911765	0.837838	0.571429	0.823529	0.188073	0.415094	0.518519	0.439716	0.619403
1036	0.868421	0.914286	0.911765	0.742857	0.764706	0.2	0.431507	0.514925	0.537313	0.485915
1037	0.756757	0.939394	0.8	0.194444	0.916667	0.207547	0.354037	0.386207	0.157895	0.636364
1038	0.641026	0.257143	0.914286	0.594595	0.666667	0.224242	0.347458	0.503401	0.5	0.366013
1039	0.783784	0.970588	0.756098	0.341463	0.969697	0.224242	0.628788	0.492857	0.403974	0.622222
1040	0.820513	0.727273	0.885714	0.725	0.909091	0.312849	0.459259	0.5	0.574627	0.747967
1041	0.55	1	0.942857	0.358974	0.777778	0.246575	0.643411	0.648438	0.229885	0.68254
1042	0.783784	0.911765	0.736842	0.833333	0.641026	0.160428	0.537879	0.351724	0.496403	0.715447
1043	0.891892	0.861111	0.970588	0.15	0.676471	0.210526	0.573643	0.478261	0.0805369	0.471429
1044	0.684211	0.705882	0.868421	0.235294	0.72973	0.361111	0.321429	0.277108	0.1875	0.455172
1045	0.487805	0.969697	0.942857	0.756757	0.756757	0.232044	0.604478	0.413793	0.51049	0.472973
1046	0.769231	0.941176	0.595238	1	0.787879	0.341463	0.373057	0.392857	1	0.466216
1047	0.74359	0.970588	0.756757	0.365854	0.619048	0.192547	0.55102	0.379085	0.26506	0.55
1048	0.833333	0.833333	0.942857	0.121212	0.631579	0.257143	0.554054	0.522876	0.024	0.580882
1049	0.815789	0.764706	0.72973	0.410256	0.882353	0.162011	0.342657	0.380282	0.402685	0.633588
1050	0.780488	0.885714	0.744186	1	0.916667	0.154696	0.551948	0.557143	0.87069	0.854701
1051	0.638889	0.911765	0.916667	0.170732	0.787879	0.236686	0.567164	0.371622	0.192308	0.615385
1052	0.72973	0.969697	0.861111	0.25	0.794872	0.208333	0.704	0.479167	0.139037	0.635659
1053	0.783784	0.794872	0.722222	0.179487	0.942857	0.258065	0.493827	0.527132	0.244444	0.82906
1054	0.783784	1	0.941176	0.675676	0.787879	0.228426	0.843478	0.528986	0.51773	0.58209
1055	0.657895	0.891892	0.837838	0.657143	0.764706	0.298013	0.513699	0.456522	0.441379	0.621212
1056	0.777778	0.685714	0.911765	1	0.553191	0.340136	0.278788	0.431373	0.910714	0.550725
1057	0.75	1	0.878788	0.0588235	0.970588	0.368056	0.520548	0.406897	0.0610687	0.715447
1058	0.763158	0.852941	0.769231	0.69697	0.777778	0.352564	0.438849	0.344828	0.405405	0.725806
1059	0.75	0.714286	0.914286	0.909091	1	0.176829	0.347059	0.457143	0.754098	0.696
1060	0.692308	0.833333	0.878788	0.789474	0.818182	0.202454	0.344371	0.353741	0.651163	0.482759
1061	0.702703	0.909091	0.942857	0.547619	0.725	0.177419	0.51049	0.321918	0.393333	0.455172
1062	0.648649	0.970588	0.914286	0.257143	0.969697	0.136095	0.439716	0.5	0.231707	0.669291
1063	0.794872	1	0.878788	0.2	0.641026	0.28022	0.557823	0.422222	0.233918	0.536232
1064	0.794872	0.916667	0.857143	0.405405	0.763158	0.136364	0.485075	0.65	0.258278	0.458904
1065	0.815789	0.891892	0.941176	0.823529	1	0.213483	0.402516	0.442748	0.82906	0.641221
1066	0.736842	0.942857	0.891892	0.970588	0.775	0.344156	0.375	0.538462	0.813559	0.631579
1067	0.736842	0.942857	0.837838	0.8	0.794872	0.32	0.34104	0.392593	0.609023	0.471831
1068	0.846154	0.885714	0.828571	0.25	1	0.347561	0.493827	0.311594	0.141176	0.725806
1069	0.666667	0.764706	0.675676	0.297297	0.942857	0.252874	0.24026	0.305556	0.246914	0.86087
1070	0.763158	0.852941	0.942857	0.628571	0.615385	0.191489	0.3	0.313953	0.341772	0.423841
1071	0.659091	0.970588	0.756098	0.25	0.52381	0.164021	0.517483	0.345912	0.0943396	0.379085
1072	0.756757	0.909091	0.970588	0.194444	0.857143	0.286624	0.514286	0.5	0.142857	0.572464
1073	0.775	0.735294	0.725	0.2	0.861111	0.258242	0.229814	0.5	0.0470588	0.636364
1074	0.815789	1	0.857143	0.697674	0.631579	0.224299	0.561151	0.295302	0.352201	0.51773
1075	0.780488	0.242424	0.75	0.586957	0.815789	0.348066	0.129032	0.402778	0.226667	0.593985
1076	0.72973	0.909091	0.891892	0.375	0.825	0.194444	0.458333	0.445255	0.194631	0.744
1077	0.717949	0.970588	0.842105	0.216216	0.589744	0.264368	0.50365	0.431507	0.212598	0.539007
1078	0.731707	0.941176	0.725	0.416667	0.657143	0.214286	0.506667	0.438356	0.192857	0.482993
1079	0.694444	0.861111	0.676471	0.441176	0.828571	0.331126	0.589552	0.372263	0.272727	0.551471
1080	0.764706	0.810811	0.891892	1	0.625	0.315789	0.418301	0.526316	0.827586	0.6875
1081	0.783784	0.942857	0.911765	0.243902	0.636364	0.157895	0.581395	0.431373	0.240741	0.61194
1082	0.72973	0.828571	0.914286	0.236842	0.916667	0.262295	0.493056	0.310345	0.21118	0.822034
1083	0.820513	0.424242	0.45	0.942857	0.609756	0.22093	0.14876	0.241611	0.910714	0.413333
1084	0.783784	0.941176	0.789474	0.333333	0.594595	0.266667	0.576389	0.514286	0.227273	0.698413
1085	0.675	0.852941	0.970588	0.571429	0.787879	0.212291	0.480263	0.432432	0.455172	0.615385
1086	0.805556	0.941176	0.882353	0.131579	0.717949	0.246835	0.447552	0.243421	0.198675	0.61194
1087	0.717949	0.916667	0.75	0.171429	0.775	0.180124	0.42953	0.331325	0.113475	0.585185
1088	0.615385	0.970588	0.810811	0.230769	0.787879	0.16	0.542484	0.425806	0.167598	0.561151
1089	0.652174	0.882353	0.72973	0.189189	0.833333	0.337209	0.482759	0.260274	0.0785714	0.620155
1090	0.74359	0.333333	0.763158	0.342105	0.909091	0.168478	0.258621	0.398601	0.182927	0.7
1091	0.8	0.970588	0.885714	0.157895	0.942857	0.162011	0.679389	0.391304	0.166667	0.709677
1092	0.761905	0.783784	0.942857	0.189189	0.891892	0.288136	0.525926	0.55102	0.166667	0.726562
1093	0.710526	0.878788	0.970588	0.488372	0.619048	0.244565	0.462121	0.464789	0.426667	0.398693
1094	0.736842	0.969697	0.810811	0.421053	0.823529	0.162791	0.507353	0.376404	0.394558	0.712
1095	0.72973	0.942857	0.861111	0.114286	0.909091	0.236686	0.56962	0.431373	0.232704	0.730159
1096	0.837838	0.457143	0.8	0.45	0.823529	0.222222	0.177305	0.380282	0.356688	0.669291
1097	0.583333	0.911765	0.742857	0.547619	0.939394	0.262195	0.427673	0.462687	0.515152	0.798319
1098	0.702703	0.878788	0.942857	0.5	0.666667	0.275449	0.531915	0.468085	0.389313	0.482517
1099	0.763158	1	0.763158	0.235294	1	0.154286	0.818966	0.455172	0.40708	0.786325
1100	0.731707	0.970588	0.916667	0.128205	1	0.142077	0.543624	0.450704	0.12782	0.666667
1101	0.75	0.888889	0.725	0.916667	0.588235	0.305085	0.324675	0.4	0.8	0.664122
1102	0.789474	0.909091	0.820513	0	0.914286	0.253165	0.589147	0.5	0.0806452	0.630769
1103	0.789474	1	1	0.5	0.8	0.26738	0.701613	0.560606	0.280488	0.613636
1104	0.783784	0.970588	0.942857	0.666667	0.589744	0.213483	0.482517	0.518519	0.492958	0.567164
1105	0.625	0.588235	0.916667	0.176471	0.533333	0.229299	0.27907	0.402878	0.217949	0.588235
1106	0.666667	0.969697	0.885714	0.45	0.777778	0.229508	0.709924	0.562044	0.359477	0.623077
1107	0.8	0.861111	0.820513	0.694444	0.69697	0.159763	0.414894	0.298013	0.448276	0.51773
1108	0.815789	0.970588	0.878788	0.030303	0.939394	0.153439	0.643411	0.478571	0.018018	0.674419
1109	0.756757	0.878788	0.818182	1	0.914286	0.346667	0.566929	0.398496	0.883929	0.766667
1110	0.864865	0.848485	0.742857	0.0810811	0.605263	0.251462	0.384106	0.376712	0.184	0.589552
1111	0.763158	0.885714	0.970588	0.117647	0.6	0.366013	0.326923	0.417266	0.0939597	0.506944
1112	0.861111	0.852941	0.891892	0.55814	0.794118	0.297619	0.411348	0.5625	0.288462	0.672
1113	0.810811	0.852941	0.891892	0.428571	0.540541	0.276471	0.624	0.51145	0.347518	0.646154
1114	0.780488	1	0.771429	0.380952	0.914286	0.157303	0.614815	0.503876	0.215569	0.674419
1115	0.714286	0.914286	0.916667	0.384615	0.5	0.156069	0.597222	0.477612	0.208092	0.423841
1116	0.842105	0.714286	0.942857	0.513514	0.891892	0.28655	0.139241	0.398601	0.377483	0.528169
1117	0.702703	0.970588	0.885714	0.2	0.735294	0.291391	0.489655	0.534247	0.112426	0.584615
1118	0.738095	0.970588	0.725	0.4	0.605263	0.172973	0.61194	0.48227	0.224719	0.576642
1119	0.756757	0.942857	0.820513	0.395349	0.642857	0.27933	0.496241	0.460432	0.168478	0.405229
1120	0.783784	0.942857	0.916667	0.175	0.787879	0.304348	0.606299	0.329412	0.159509	0.674419
1121	0.72973	0.885714	0.804878	0.380952	0.909091	0.298851	0.544218	0.555556	0.287671	0.651163
1122	0.810811	0.970588	0.606061	0.228571	0.771429	0.167665	0.406452	0.344371	0.151685	0.562044
1123	0.825	0.941176	0.714286	0.525	0.891892	0.183908	0.544776	0.503448	0.458333	0.801653
1124	0.736842	0.916667	0.837838	0.605263	0.55814	0.292818	0.48366	0.365517	0.576642	0.603053
1125	0.742857	0.837838	0.914286	0.157895	0.638889	0.290323	0.586957	0.45	0.309677	0.454545
1126	0.756098	0.941176	0.857143	0.243243	0.815789	0.204678	0.583333	0.483221	0.0934066	0.465753
1127	0.842105	0.888889	0.888889	0.461538	0.787879	0.220238	0.46	0.255814	0.503597	0.592593
1128	0.810811	0.771429	0.794872	0.361111	0.857143	0.272727	0.256579	0.369942	0.190476	0.612403
1129	0.74359	0.970588	0.714286	0.410256	0.55	0.219653	0.453488	0.524138	0.170588	0.528571
1130	0.789474	0.941176	0.861111	0.4	1	0.166667	0.593985	0.27673	0.242647	0.886957
1131	0.615385	0.852941	0.878788	0.142857	0.55	0.214724	0.525547	0.496183	0.164835	0.671875
1132	0.888889	0.939394	0.714286	0.444444	0.692308	0.360759	0.572464	0.298611	0.219355	0.455782
1133	0.619048	0.942857	0.942857	0.162162	0.575	0.277778	0.572519	0.431655	0.161538	0.421769
1134	0.72973	0.885714	0.941176	0.25	0.969697	0.357616	0.57554	0.525926	0.301887	0.677165
1135	0.810811	1	0.941176	0.357143	0.868421	0.168478	0.456376	0.543478	0.213018	0.713115
1136	0.810811	1	0.825	0.857143	0.6	0.183908	0.847458	0.321918	0.540146	0.496454
1137	0.794872	0.878788	0.794118	0.764706	0.823529	0.141414	0.507692	0.440299	0.488889	0.605839
1138	0.820513	0.970588	0.914286	0.4	0.428571	0.165714	0.531469	0.477941	0.31875	0.521127
1139	0.75	0.911765	0.857143	0.432432	0.7	0.13369	0.464789	0.422619	0.271429	0.442953
1140	0.710526	0.911765	0.769231	0.388889	0.885714	0.284091	0.407821	0.449275	0.212121	0.6875
1141	0.810811	1	0.885714	0.0555556	0.810811	0.317365	0.669355	0.669231	0.195122	0.679688
1142	0.789474	0.970588	0.789474	0.486486	0.764706	0.179775	0.5	0.394558	0.361842	0.615385
1143	0.789474	0.911765	0.837838	0.333333	0.909091	0.379747	0.358025	0.453901	0.460177	0.844828
1144	0.74359	0.891892	0.837838	0.764706	0.736842	0.284848	0.477707	0.329412	0.606061	0.402685
1145	0.710526	0.764706	0.818182	0.571429	0.8	0.223464	0.263473	0.393939	0.253247	0.610687
1146	0.810811	0.828571	0.725	0.444444	1	0.303226	0.418919	0.391892	0.323077	0.703125
1147	0.756757	1	0.815789	0.487179	0.7	0.312102	0.450704	0.280488	0.350649	0.417219
1148	0.789474	0.764706	0.805556	0.324324	0.657143	0.147059	0.312057	0.465753	0.27381	0.479167
1149	0.648649	0.911765	1	0.74359	0.631579	0.146465	0.488889	0.704	0.514493	0.580882
1150	0.771429	0.970588	0.75	0.441176	0.916667	0.27044	0.5	0.25	0.211765	0.692913
1151	0.815789	0.914286	0.690476	0.454545	0.837838	0.273885	0.47973	0.455696	0.304348	0.5
1152	0.783784	0.828571	0.885714	1	0.589744	0.292683	0.446043	0.483871	0.651163	0.553191
1153	0.651163	0.911765	0.589744	0.542857	0.857143	0.166667	0.777778	0.451128	0.441379	0.633588
1154	0.891892	1	0.769231	0.388889	0.842105	0.184049	0.822581	0.361702	0.392405	0.496403
1155	0.815789	0.8	0.942857	1	0.8	0.179641	0.321429	0.5	0.8	0.506944
1156	0.783784	0.861111	0.638889	0	0.787879	0.198895	0.453901	0.267516	0.147826	0.472603
1157	0.627907	0.852941	0.783784	0.166667	0.735294	0.210526	0.428571	0.426573	0.140449	0.535714
1158	0.722222	0.878788	0.775	0.235294	1	0.179012	0.464567	0.329032	0.137681	0.543478
1159	0.702703	0.805556	0.783784	0.263158	0.775	0.155844	0.666667	0.39726	0.215569	0.610687
1160	0.684211	1	0.8	0.243902	0.942857	0.195402	0.7	0.310345	0.232558	0.815126
1161	0.783784	0.783784	0.5	0.585366	0.777778	0.185629	0.356322	0.363636	0.311765	0.677165
1162	0.756098	0.861111	0.575	0.604651	0.710526	0.341176	0.598485	0.295181	0.42	0.462069
1163	0.525	0.970588	0.72973	0.318182	0.878788	0.194118	0.567376	0.447368	0.188571	0.606061
1164	0.538462	0.885714	0.914286	0.25641	0.777778	0.165644	0.453237	0.453901	0.214724	0.621212
1165	0.627907	0.861111	0.6	0.6	0.775	0.266272	0.522727	0.344595	0.508333	0.609023
1166	0.725	0.970588	0.911765	0.631579	0.805556	0.222857	0.5	0.557971	0.344371	0.577778
1167	0.74359	0.764706	0.857143	0.372093	0.717949	0.240223	0.557252	0.43609	0.291139	0.569343
1168	0.828571	0.885714	0.731707	0.219512	0.914286	0.173184	0.409091	0.315436	0.126316	0.674419
1169	0.783784	0.885714	0.941176	0.628571	0.882353	0.30625	0.39726	0.444444	0.37013	0.638462
1170	0.702703	0.878788	0.916667	0.756757	0.55	0.265193	0.608696	0.475524	0.301887	0.685039
1171	0.794872	0.914286	0.694444	0	1	0.451852	0.661765	0.389937	0.0267857	0.903509
1172	0.789474	0.909091	0.731707	0.263158	0.777778	0.149425	0.46875	0.408163	0.232143	0.524823
1173	0.756098	0.861111	0.769231	0.375	0.567568	0.197674	0.39759	0.394366	0.260355	0.465278
1174	0.777778	0.911765	0.878788	0.473684	0.823529	0.285714	0.618321	0.59375	0.330709	0.638462
1175	0.789474	0.771429	0.885714	0.27027	0.615385	0.162791	0.422819	0.485915	0.20442	0.423841
1176	0.763158	0.852941	0.414634	0.647059	0.820513	0.173653	0.318471	0.330827	0.40411	0.634328
1177	0.710526	0.815789	0.72973	0.317073	0.810811	0.147929	0.679688	0.25	0.206061	0.598485
1178	0.789474	0.942857	0.857143	0.969697	0.45	0.25	0.49697	0.5	0.550725	0.411765
1179	0.810811	0.885714	0.815789	0.341463	0.909091	0.269939	0.415584	0.292517	0.252874	0.666667
1180	0.651163	0.914286	0.810811	0.605263	0.534884	0.219251	0.528169	0.455882	0.341935	0.407895
1181	0.702703	0.575758	0.789474	0.2	0.970588	0.134969	0.375	0.443609	0.195266	0.82906
1182	0.842105	0.942857	0.707317	0.195122	0.916667	0.171123	0.557971	0.375796	0.268116	0.827586
1183	0.789474	0.861111	0.837838	0.5	0.512195	0.281046	0.389937	0.381944	0.445205	0.381579
1184	0.783784	0.852941	0.4	0.25	0.8	0.268293	0.413534	0.225564	0.221557	0.648855
1185	0.837838	1	0.970588	0.882353	0.969697	0.2	0.381818	0.488889	0.803419	0.696
1186	0.789474	0.828571	0.529412	0.214286	0.615385	0.213873	0.5	0.253623	0.222222	0.542254
1187	0.7	0.941176	0.885714	0.526316	0.885714	0.267045	0.410072	0.478261	0.510791	0.557971
1188	0.783784	0.911765	0.914286	1	0.634146	0.275862	0.610294	0.440789	0.818966	0.621212
1189	0.625	0.857143	0.882353	0.628571	0.555556	0.237805	0.528169	0.489209	0.359477	0.643939
1190	0.717949	0.909091	0.914286	0.764706	0.882353	0.255319	0.476923	0.385714	0.625	0.682927
1191	0.805556	0.911765	0.885714	1	0.794118	0.172414	0.393548	0.454545	0.698413	0.677165
1192	0.780488	0.8	0.916667	0.529412	0.857143	0.189944	0.434483	0.417266	0.378378	0.636364
1193	0.55	0.69697	1	0.358974	0.810811	0.275449	0.413043	0.528169	0.402597	0.532847
1194	0.815789	0.911765	0.837838	0.272727	0.820513	0.282209	0.594203	0.518519	0.183824	0.609023
1195	0.783784	0.888889	0.725	0.394737	0.666667	0.194118	0.544776	0.528986	0.260355	0.553191
1196	0.736842	1	0.916667	0.355556	0.916667	0.247525	0.615942	0.357143	0.17033	0.736
1197	0.810811	0.942857	0.885714	0.277778	0.536585	0.24359	0.558824	0.421769	0.254545	0.507246
1198	0.810811	0.815789	0.970588	0.742857	0.833333	0.185629	0.497076	0.47619	0.33758	0.577778
1199	0.763158	0.888889	0.666667	0.47619	0.833333	0.402597	0.422819	0.341935	0.389262	0.622222
1200	0.675676	0.857143	0.736842	0.595745	0.787879	0.198068	0.20625	0.488722	0.496503	0.671875
1201	0.815789	0.970588	0.72973	0.552632	0.65	0.2375	0.475524	0.442857	0.277778	0.532847
1202	0.727273	0.323529	0.914286	0.4	0.692308	0.223958	0.336134	0.42446	0.29375	0.465278
1203	0.682927	0.914286	0.825	0.157895	0.7	0.150838	0.41958	0.413793	0.14094	0.506944
1204	0.702703	0.885714	0.857143	0.405405	0.75	0.26875	0.463235	0.437086	0.341615	0.448276
1205	0.717949	1	0.769231	0.195122	0.789474	0.273743	0.575758	0.319444	0.0952381	0.739837
1206	0.780488	0.763158	0.864865	0.658537	0.638889	0.4	0.307692	0.465753	0.55	0.643939
1207	0.666667	0.885714	0.852941	0.909091	0.757576	0.165049	0.522059	0.326241	0.79661	0.636364
1208	0.714286	1	0.942857	0.555556	0.942857	0.277457	0.524823	0.343373	0.485714	0.752066
1209	0.837838	0.852941	0.794118	0.578947	0.8	0.169591	0.366197	0.593496	0.601504	0.5
1210	0.891892	0.828571	0.911765	0.666667	0.848485	0.196319	0.391304	0.465753	0.445205	0.614173
1211	0.846154	0.857143	0.837838	1	0.868421	0.177143	0.483221	0.409722	0.900901	0.72
1212	0.842105	0.864865	0.461538	0.529412	0.846154	0.261745	0.503106	0.320611	0.401408	0.48951
1213	0.794872	0.69697	0.368421	0.414634	0.666667	0.284884	0.402878	0.207407	0.316456	0.593985
1214	0.815789	0.363636	0.5	0.340909	1	0.206522	0.116279	0.248276	0.461538	0.808333
1215	0.864865	0.878788	0.911765	0.5	0.511628	0.135678	0.605042	0.661157	0.173653	0.329193
1216	0.648649	0.727273	0.916667	0.6	0.682927	0.203125	0.596639	0.369565	0.550725	0.452055
1217	0.717949	0.641026	0.885714	0.264706	1	0.375839	0.256944	0.513333	0.130435	0.669231
1218	0.769231	0.805556	0.882353	0.0555556	0.55814	0.166667	0.525926	0.519084	0.133803	0.635659
1219	0.697674	0.852941	0.794118	0.175	0.666667	0.255435	0.43949	0.496241	0.131579	0.690476
1220	0.742857	0.970588	0.8	0.710526	0.818182	0.290909	0.560606	0.378571	0.388535	0.555556
1221	0.731707	0.911765	0.761905	0.468085	1	0.234973	0.510791	0.343949	0.319728	0.808333
1222	0.675676	0.970588	0.783784	0.162162	0.823529	0.184524	0.384181	0.358621	0.15625	0.5
1223	0.775	1	0.8	0.205128	0.609756	0.375796	0.515152	0.416107	0.224359	0.405229
1224	0.682927	0.891892	0.942857	0.395349	0.692308	0.236264	0.506579	0.352518	0.216561	0.682171
1225	0.764706	0.861111	0.885714	0.767442	0.756757	0.241379	0.583942	0.5	0.377483	0.426667
1226	0.810811	0.682927	0.914286	0.228571	0.8	0.21118	0.398734	0.5	0.0872093	0.666667
1227	0.837838	0.735294	0.846154	0.575	0.941176	0.170455	0.316129	0.474684	0.342105	0.725806
1228	0.675	0.911765	0.725	0.606061	0.638889	0.289017	0.345679	0.450331	0.469565	0.656489
1229	0.763158	0.852941	0.820513	0	0.823529	0.266272	0.484615	0.534351	0.0185185	0.674419
1230	0.692308	0.657143	0.547619	0.375	0.842105	0.179775	0.351724	0.305732	0.42069	0.722222
1231	0.815789	0.969697	0.769231	0.25	0.641026	0.261111	0.398601	0.434783	0.0847458	0.636364
1232	0.756098	1	0.815789	0.702703	0.425	0.201117	0.554745	0.435714	0.546763	0.402597
1233	0.74359	0.888889	0.916667	0.138889	0.69697	0.287425	0.568182	0.442748	0.195122	0.374194
1234	0.763158	0.911765	0.911765	0.589744	0.7	0.176829	0.477124	0.396104	0.310127	0.415584
1235	0.842105	0.914286	0.914286	0.617647	0.55814	0.311111	0.470588	0.337931	0.349206	0.506944
1236	0.763158	0.914286	0.911765	0.142857	0.8	0.238994	0.417808	0.61194	0.264286	0.5
1237	0.769231	1	0.769231	0.176471	0.763158	0.16092	0.574324	0.281046	0.204545	0.44898
1238	0.702703	0.914286	0.916667	0.676471	0.725	0.167665	0.519737	0.357143	0.511111	0.486301
1239	0.783784	0.878788	0.756757	0.210526	0.588235	0.316456	0.371212	0.417178	0.148649	0.496552
1240	0.659091	0.717949	0.942857	0.5	0.825	0.197674	0.529851	0.355263	0.562044	0.786325
1241	0.736842	1	0.828571	0.325581	0.8	0.191489	0.616541	0.209877	0.313333	0.688
1242	0.702703	0.970588	0.864865	0.214286	1	0.209302	0.355828	0.441718	0.22807	0.808333
1243	0.815789	0.970588	0.735294	0.538462	0.833333	0.287293	0.625	0.409091	0.25	0.475524
1244	0.769231	0.970588	0.970588	0.179487	0.424242	0.248555	0.418182	0.369863	0.162921	0.409396
1245	0.794872	0.911765	0.837838	0.555556	0.764706	0.172973	0.606299	0.418919	0.306748	0.57554
1246	0.769231	0.970588	0.868421	0.25641	0.742857	0.289308	0.447368	0.535714	0.244186	0.524823
1247	0.72973	0.848485	0.857143	0.228571	0.916667	0.19774	0.414966	0.444444	0.186747	0.736
1248	0.736842	0.911765	0.405405	0	0.857143	0.15508	0.689922	0.161074	0.00917431	0.44898
1249	0.666667	0.942857	0.970588	0.611111	0.55814	0.268571	0.618056	0.439716	0.646154	0.578947
1250	0.55814	0.878788	0.769231	0.117647	0.742857	0.194737	0.412587	0.385185	0.10596	0.62406
1251	0.837838	0.914286	0.820513	1	0.589744	0.265537	0.510638	0.397163	1	0.539568
1252	0.775	0.857143	0.911765	0.512195	0.609756	0.333333	0.50365	0.466216	0.289157	0.562963
1253	0.725	0.441176	0.878788	0.611111	0.787879	0.154696	0.163121	0.47541	0.583333	0.607692
1254	0.794872	0.911765	0.837838	0.465116	0.676471	0.412162	0.517483	0.331081	0.406897	0.390728
1255	0.8	0.666667	0.846154	0.365854	0.882353	0.162651	0.352564	0.421429	0.2	0.638462
1256	0.74359	0.735294	0.888889	0.375	0.820513	0.322222	0.22619	0.493056	0.298137	0.634328
1257	0.72973	0.885714	0.942857	0.219512	0.828571	0.184713	0.559055	0.451852	0.164835	0.455782
1258	0.722222	1	0.771429	0.410256	0.823529	0.243094	0.687023	0.417266	0.244048	0.6
1259	0.780488	0.837838	0.725	0.225	0.909091	0.148571	0.469799	0.348684	0.276074	0.893805
1260	0.631579	1	0.725	0.421053	0.55814	0.192982	0.607407	0.326797	0.157143	0.506944
1261	0.75	0.864865	0.404762	0.358974	0.622222	0.299401	0.473333	0.4	0.215116	0.503448
1262	0.72973	0.393939	0.861111	0.342105	0.857143	0.233533	0.148438	0.333333	0.330986	0.649254
1263	0.842105	0.911765	0.837838	0.425	0.717949	0.181818	0.425926	0.509554	0.257862	0.475177
1264	0.738095	0.823529	0.861111	0.942857	0.767442	0.20122	0.516556	0.5	0.72	0.468966
1265	0.736842	1	0.828571	0.0882353	0.534884	0.277419	0.691729	0.40625	0.0780142	0.352201
1266	0.609756	0.970588	0.914286	0.3	0.636364	0.106509	0.485075	0.5	0.157895	0.583942
1267	0.864865	0.911765	0.764706	1	0.8	0.315436	0.555556	0.301887	1	0.690476
1268	0.615385	0.941176	0.769231	0.030303	0.75	0.170732	0.496644	0.359155	0.042735	0.51049
1269	0.789474	0.942857	0.916667	0.444444	0.727273	0.141414	0.688	0.547445	0.384106	0.607407
1270	0.794872	1	0.852941	0.230769	1	0.337423	0.401316	0.544715	0.269231	0.808333
1271	0.810811	0.970588	0.707317	0.371429	0.878788	0.305556	0.551471	0.421053	0.290909	0.725806
1272	0.722222	0.823529	0.756757	0.2	0.837838	0.287425	0.455882	0.403846	0.282443	0.685484
1273	0.736842	0.694444	0.911765	1	0.609756	0.172043	0.401274	0.510638	0.843478	0.514286
1274	0.738095	0.970588	0.941176	0.351351	0.785714	0.212644	0.348387	0.492647	0.282759	0.701613
1275	0.725	0.970588	0.638889	0.771429	0.692308	0.183544	0.696721	0.349398	0.607407	0.6875
1276	0.75	0.970588	0.885714	0.857143	0.818182	0.170213	0.540541	0.518797	0.664122	0.623077
1277	0.685714	0.882353	0.970588	0.2	0.642857	0.190722	0.397516	0.331081	0.23494	0.465278
1278	0.789474	0.857143	0.942857	0.243902	0.837838	0.225434	0.517483	0.385714	0.27381	0.61194
1279	0.7	0.828571	0.914286	0.210526	0.909091	0.242604	0.385135	0.492537	0.223529	0.651163
1280	0.75	1	0.6	0.435897	0.619048	0.341615	0.570423	0.321429	0.175439	0.445946
1281	0.805556	0.942857	0.891892	0.594595	0.692308	0.359281	0.630769	0.293413	0.198758	0.475862
1282	0.710526	1	0.911765	0.162162	0.939394	0.302326	0.731707	0.503704	0.191358	0.622222
1283	0.717949	0.911765	0.837838	0.368421	0.547619	0.30303	0.552239	0.452055	0.212644	0.586466
1284	0.692308	0.916667	0.885714	0.186047	0.65	0.19209	0.554054	0.610687	0.193182	0.636364
1285	0.842105	0.702703	0.888889	0.606061	0.787879	0.302326	0.251701	0.464286	0.446154	0.592593
1286	0.625	0.848485	0.914286	0.666667	0.868421	0.260116	0.44697	0.401408	0.50365	0.544118
1287	0.815789	0.735294	0.916667	0.416667	0.909091	0.175439	0.651852	0.300654	0.159091	0.7
1288	0.837838	0.969697	0.837838	0.257143	1	0.289157	0.595745	0.384615	0.25	0.823529
1289	0.805556	1	0.828571	0.942857	0.794118	0.137566	0.725191	0.373418	0.76	0.597015
1290	0.789474	0.941176	0.789474	0.5	0.659091	0.19797	0.359477	0.385714	0.389706	0.387097
1291	0.717949	0.794118	0.72973	0.219512	1	0.274854	0.327684	0.415493	0.166667	0.717742
1292	0.72973	0.888889	0.846154	0.230769	0.641026	0.207317	0.4375	0.537975	0.230769	0.4375
1293	0.842105	1	0.75	0.6	0.627907	0.33557	0.592857	0.405063	0.598485	0.51773
1294	0.710526	0.942857	0.777778	0.4	0.6	0.269461	0.5	0.333333	0.183544	0.514085
1295	0.763158	1	0.828571	0.147059	0.55814	0.194969	0.752	0.404255	0.0564516	0.528986
1296	0.7	0.970588	0.916667	0.25641	0.694444	0.226744	0.531034	0.385714	0.191358	0.578947
1297	0.763158	0.852941	0.846154	0.277778	0.787879	0.247191	0.4	0.510345	0.224359	0.671875
1298	0.609756	0.833333	0.882353	0.463415	0.414634	0.20122	0.378882	0.4	0.35625	0.4
1299	0.828571	0.852941	0.837838	0.309524	0.55814	0.442953	0.59589	0.361842	0.333333	0.576642
1300	0.837838	0.885714	0.692308	0.135135	0.857143	0.253012	0.439716	0.360248	0.251969	0.646154
1301	0.789474	0.969697	0.861111	0.243902	0.914286	0.30303	0.634146	0.513514	0.262195	0.762295
1302	0.585366	0.916667	0.914286	0.611111	0.942857	0.225275	0.554054	0.383648	0.395973	0.737705
1303	0.65	0.969697	0.833333	0.540541	0.885714	0.194286	0.592857	0.253086	0.195266	0.574627
1304	0.717949	0.882353	0.707317	0.727273	0.589744	0.213018	0.412903	0.537415	0.308642	0.586466
1305	0.731707	0.878788	0.72973	0.666667	0.891892	0.140541	0.456693	0.457516	0.574627	0.793388
1306	0.783784	0.823529	0.885714	0.5	0.878788	0.310559	0.438462	0.404255	0.384106	0.722222
1307	0.769231	0.823529	0.848485	0.405405	0.682927	0.192771	0.428571	0.430769	0.407895	0.507042
1308	0.815789	0.909091	0.769231	0.4	0.8	0.296296	0.485075	0.388158	0.253012	0.567376
1309	0.825	0.828571	0.916667	0.444444	0.736842	0.36612	0.388889	0.464286	0.578947	0.551471
1310	0.651163	0.823529	0.852941	0.473684	0.861111	0.272727	0.283133	0.48366	0.328947	0.486111
1311	0.775	0.916667	0.942857	0.885714	0.805556	0.174528	0.604027	0.486111	0.408163	0.531915
1312	0.783784	0.911765	0.911765	0.431818	1	0.160976	0.447552	0.510949	0.251497	0.75
1313	0.820513	0.852941	0.911765	0.771429	1	0.30625	0.507353	0.558824	0.376712	0.844828
1314	0.789474	0.828571	0.942857	0.263158	0.777778	0.278107	0.469231	0.426471	0.154286	0.475862
1315	0.666667	0.909091	0.485714	0.214286	0.909091	0.170455	0.602941	0.356589	0.244318	0.543478
1316	0.675676	0.969697	0.878788	0.631579	0.939394	0.117978	0.685039	0.368421	0.576642	0.854701
1317	0.775	0.529412	0.75	0.361111	0.857143	0.164894	0.232558	0.346939	0.162921	0.633588
1318	0.763158	0.911765	0.885714	0.358974	0.783784	0.151685	0.50365	0.483444	0.294479	0.688
1319	0.842105	0.970588	0.970588	0.142857	0.794118	0.195876	0.435583	0.418919	0.141026	0.562963
1320	0.674419	0.861111	0.861111	0.210526	0.714286	0.146465	0.458904	0.503185	0.220238	0.47619
1321	0.725	0.970588	0.916667	0.380952	0.942857	0.15508	0.677165	0.457143	0.358974	0.72
1322	0.885714	0.970588	0.794872	0.583333	1	0.401408	0.528986	0.428571	0.389262	0.823529
1323	0.666667	1	0.891892	0	0.764706	0.217877	0.725191	0.331081	0.0176991	0.464789
1324	0.833333	0.72973	0.942857	0.162162	0.810811	0.379085	0.288462	0.489051	0.0955882	0.475524
1325	0.72973	0.342857	0.675	0.117647	0.560976	0.19457	0.18797	0.289474	0.0393701	0.503597
1326	0.527778	0.942857	0.852941	0.363636	0.818182	0.166667	0.338983	0.596899	0.328671	0.685039
1327	0.763158	0.823529	0.942857	0.710526	0.8	0.242236	0.423358	0.40411	0.616	0.696
1328	0.769231	0.885714	0.564103	0.0857143	0.72973	0.165714	0.404624	0.426471	0.0955882	0.398693
1329	0.837838	0.882353	0.891892	0.441176	0.878788	0.223404	0.305732	0.503876	0.377483	0.514085
1330	0.609756	0.942857	0.775	0.305556	0.55814	0.181818	0.608	0.283333	0.242604	0.441379
1331	0.74359	0.205882	0.969697	0.8	0.868421	0.183168	0.106383	0.581395	0.633588	0.762295
1332	0.6	0.878788	0.914286	0.857143	0.606061	0.23494	0.486111	0.361963	0.648438	0.496552
1333	0.8	0.914286	0.707317	0.515152	0.414634	0.232044	0.57554	0.446043	0.261438	0.445205
1334	0.666667	0.878788	0.941176	0.25	0.585366	0.272251	0.359155	0.3125	0.131148	0.610687
1335	0.7	0.885714	0.435897	0.617647	0.69697	0.162562	0.383648	0.302632	0.306748	0.535714
1336	0.820513	0.942857	0.725	0.69697	1	0.194969	0.468531	0.421769	0.437956	0.762295
1337	0.604651	0.75	0.725	0.702703	0.878788	0.229412	0.492754	0.546154	0.371622	0.589552
1338	0.763158	0.941176	0.891892	0.404762	0.783784	0.262821	0.536765	0.417266	0.471429	0.446667
1339	0.725	0.810811	0.941176	0.560976	0.631579	0.247126	0.477124	0.409639	0.506944	0.593985
1340	0.769231	0.852941	0.885714	0.25641	0.545455	0.184971	0.388889	0.485075	0.252941	0.411765
1341	0.736842	0.916667	0.837838	0.179487	0.69697	0.261111	0.465753	0.394366	0.201439	0.518248
1342	0.710526	0.852941	0.72973	0.181818	0.606061	0.134831	0.451128	0.379085	0.134503	0.594203
1343	0.736842	0.914286	0.914286	0.25	0.705882	0.28125	0.297619	0.354167	0.189349	0.472973
1344	0.789474	0.891892	0.447368	0.657143	0.852941	0.24581	0.484848	0.277372	0.482014	0.752066
1345	0.763158	0.878788	0.970588	0.628571	0.939394	0.146893	0.507937	0.503546	0.327044	0.666667
1346	0.916667	1	0.857143	0.514286	1	0.245161	0.517986	0.462687	0.204301	0.762295
1347	0.666667	0.911765	0.783784	0.756757	0.692308	0.264368	0.520548	0.656716	0.459459	0.698413
1348	0.825	0.969697	0.942857	0.736842	0.521739	0.315476	0.489209	0.625	0.725806	0.55
1349	0.756757	0.970588	0.970588	0.365854	0.970588	0.317647	0.493056	0.428571	0.37931	0.8
1350	0.756098	0.861111	0.861111	0.35	0.909091	0.173469	0.42623	0.401274	0.242424	0.777778
1351	0.621622	1	0.414634	0.382353	0.777778	0.132275	0.533333	0.231293	0.464286	0.485915
1352	0.657895	0.857143	0.815789	0.309524	0.891892	0.146067	0.489209	0.402778	0.268293	0.801653
1353	0.846154	0.941176	0.75	0.787879	0.882353	0.310127	0.440789	0.333333	0.646154	0.514085
1354	0.846154	0.878788	0.891892	0.243902	0.846154	0.261905	0.580153	0.32716	0.175824	0.528571
1355	0.783784	0.787879	0.857143	0.190476	0.777778	0.219101	0.210191	0.402516	0.238095	0.486111
1356	0.722222	0.861111	0.825	0.823529	0.970588	0.26875	0.604478	0.328671	0.633588	0.715447
1357	0.756757	0.939394	0.205882	0.138889	0.885714	0.167665	0.496774	0.238806	0.125	0.514085
1358	0.833333	0.911765	0.941176	0.0588235	0.823529	0.205556	0.410072	0.518519	0.0606061	0.550725
1359	0.717949	0.942857	0.942857	0.484848	0.777778	0.209302	0.589552	0.567164	0.24359	0.514085
1360	0.659091	0.970588	0.916667	1	0.916667	0.179348	0.542254	0.390071	0.843478	0.676923
1361	0.815789	0.916667	0.882353	0.4	0.756757	0.167665	0.692308	0.511278	0.16	0.565217
1362	0.783784	0.714286	0.914286	0.428571	0.414634	0.149171	0.330935	0.546154	0.184971	0.417219
1363	0.783784	0.885714	0.75	0.108108	0.8	0.301205	0.464052	0.612403	0.138365	0.589552
1364	0.857143	0.885714	0.861111	0.257143	0.805556	0.287293	0.363014	0.351724	0.218182	0.733871
1365	0.783784	0.970588	0.916667	0.135135	0.642857	0.28655	0.514493	0.271084	0.218045	0.597015
1366	0.763158	0.942857	0.4	0.205128	0.55814	0.150838	0.656489	0.266129	0.0653595	0.489362
1367	0.820513	0.942857	0.885714	0.195122	0.694444	0.323529	0.55814	0.382979	0.190476	0.4
1368	0.789474	0.939394	0.794118	0.405405	0.764706	0.2	0.354839	0.389706	0.201149	0.588235
1369	0.697674	0.914286	1	0.2	1	0.209184	0.590278	0.684211	0.182927	0.782258
1370	0.736842	0.885714	0.852941	0.2	0.538462	0.235602	0.36875	0.509934	0.161111	0.610687
1371	0.833333	0.942857	0.911765	0.2	0.823529	0.320755	0.538462	0.567164	0.101796	0.690476
1372	0.707317	0.942857	0.942857	0.225	0.8	0.169697	0.423611	0.459854	0.162162	0.569343
1373	0.72973	0.882353	0.74359	0.631579	0.823529	0.195266	0.510791	0.304636	0.233533	0.51773
1374	0.783784	0.823529	0.885714	0.421053	0.837838	0.322148	0.359551	0.478571	0.217647	0.571429
1375	0.675676	0.942857	0	0.428571	0.861111	0.268571	0.5	0.018018	0.217143	0.661538
1376	0.833333	0.878788	0.911765	0.638889	0.823529	0.217391	0.592	0.380645	0.503597	0.595588
1377	0.810811	0.852941	0.914286	0.705882	0.777778	0.272727	0.403727	0.328859	0.4	0.674419
1378	0.8	0.736842	0.885714	0.585366	0.707317	0.274286	0.22619	0.478571	0.301887	0.387097
1379	0.868421	0.882353	0.707317	0.742857	0.857143	0.16763	0.416667	0.392157	0.725806	0.666667
1380	0.595238	0.72973	0.942857	0.277778	0.882353	0.230769	0.251397	0.438849	0.119171	0.638462
1381	0.636364	0.742857	0.882353	0.238095	1	0.216667	0.514706	0.604651	0.125	0.666667
1382	0.794872	0.833333	0.837838	0.594595	0.868421	0.156069	0.401408	0.337662	0.629921	0.701613
1383	0.558824	0.916667	0.891892	0.375	0.619048	0.15894	0.441176	0.756098	0.211429	0.700787
1384	0.710526	0.823529	0.8	0.230769	0.861111	0.260606	0.463415	0.442029	0.26506	0.507042
1385	0.675	0.969697	0.942857	0.485714	0.939394	0.197044	0.666667	0.514925	0.426471	0.656
1386	0.783784	0.805556	0.914286	0.611111	0.909091	0.238372	0.346154	0.528169	0.380282	0.893805
1387	0.756757	0.970588	0.882353	0.390244	1	0.278146	0.725	0.358974	0.188312	0.886957
1388	0.837838	0.909091	0.857143	0.257143	0.8	0.276471	0.622047	0.479167	0.226027	0.606061
1389	0.783784	0.969697	0.666667	0.75	0.818182	0.276471	0.576923	0.346405	0.507353	0.653543
1390	0.810811	0.970588	0.725	0.606061	0.615385	0.251572	0.48125	0.410959	0.415493	0.528571
1391	0.911765	0.909091	0.942857	0.176471	0.682927	0.287234	0.458647	0.380952	0.151163	0.348101
1392	0.666667	0.411765	0.911765	0.0606061	0.8	0.135294	0.246154	0.460432	0.101562	0.625954
1393	0.621622	0.916667	0.815789	0.30303	0.8	0.243243	0.467153	0.376712	0.152672	0.528986
1394	0.842105	0.914286	0.763158	0.378378	0.757576	0.2	0.524691	0.363014	0.248521	0.580882
1395	0.736842	0.857143	0.861111	1	0.390244	0.26087	0.390411	0.584615	1	0.401316
1396	0.775	0.914286	0.704545	0.638889	0.909091	0.208333	0.471429	0.292994	0.529851	0.65625
1397	0.833333	0.878788	0.970588	0.371429	0.560976	0.341176	0.568	0.404255	0.277419	0.557971
1398	0.731707	1	0.891892	0.916667	0.8	0.247059	0.594406	0.395833	0.552239	0.543478
1399	0.702703	0.852941	0.861111	0.511628	0.636364	0.228571	0.487805	0.28	0.385714	0.465278
1400	0.631579	0.970588	0.828571	0.108108	0.707317	0.224719	0.460432	0.418919	0.198413	0.455782
1401	0.641026	0.833333	0.909091	0.444444	0.707317	0.234177	0.486667	0.607692	0.149425	0.398693
1402	0.805556	0.970588	0.5	0.4	0.787879	0.347561	0.434783	0.318519	0.213018	0.514286
1403	0.717949	0.727273	0.882353	0.242424	0.767442	0.25	0.580153	0.437908	0.133858	0.75
1404	0.810811	0.941176	0.885714	0.275	0.825	0.22619	0.446667	0.488722	0.0890052	0.82906
1405	0.833333	0.909091	0.5	1	0.815789	0.198758	0.469697	0.268116	1	0.479452
1406	0.684211	0.852941	0.942857	0.371429	0.459459	0.263473	0.46875	0.525547	0.351724	0.385621
1407	0.815789	1	0.725	0.25	0.891892	0.2	0.741667	0.574627	0.255952	0.517483
1408	0.625	0.794118	0.852941	0.571429	0.585366	0.208122	0.375887	0.480263	0.506944	0.485915
1409	0.837838	0.702703	0.861111	0.394737	0.823529	0.434483	0.507246	0.245161	0.25	0.674419
1410	0.627907	0.470588	0.861111	0.6	1	0.183333	0.256	0.478261	0.406667	0.815126
1411	0.575	0.969697	0.842105	0.657895	0.447368	0.178161	0.479167	0.544118	0.398601	0.397351
1412	0.72973	0.837838	0.775	0.547619	0.8	0.206897	0.540541	0.388889	0.361842	0.671875
1413	0.837838	0.861111	0.942857	0.131579	0.74359	0.281081	0.22561	0.489655	0.239264	0.465753
1414	0.837838	0.941176	0.888889	0.194444	0.857143	0.175532	0.540741	0.427586	0.0567376	0.536232
1415	0.804878	1	0.857143	0.514286	0.690476	0.323353	0.651163	0.337662	0.263566	0.623077
1416	0.868421	0.970588	0.815789	0.485714	0.857143	0.325967	0.629921	0.441558	0.28481	0.636364
1417	0.763158	1	0.882353	0.371429	0.777778	0.206897	0.82906	0.535211	0.22561	0.614815
1418	0.837838	0.441176	0.891892	0.627907	0.742857	0.186747	0.168919	0.525547	0.309677	0.492958
1419	0.815789	0.911765	0.75	0.25	0.704545	0.299363	0.417178	0.548872	0.237805	0.524823
1420	0.777778	1	0.852941	0.0571429	0.885714	0.27907	0.615942	0.216561	0.0689655	0.704
1421	0.820513	0.878788	0.888889	0.595238	0.970588	0.291391	0.496183	0.472603	0.471429	0.910714
1422	0.763158	1	0.5	0.432432	0.823529	0.217391	0.522059	0.362205	0.414966	0.539007
1423	0.756757	0.852941	0.861111	0.685714	0.909091	0.18239	0.533784	0.333333	0.478571	0.730159
1424	0.685714	0.941176	0.833333	0.386364	1	0.27673	0.438849	0.358974	0.286585	0.82906
1425	0.810811	0.857143	0.885714	0.888889	0.868421	0.313725	0.433121	0.510791	0.709677	0.766667
1426	0.590909	0.914286	0.916667	0.857143	0.545455	0.18617	0.5	0.42069	0.664122	0.479452
1427	0.868421	0.911765	0.891892	1	0.942857	0.156069	0.434483	0.464052	1	0.679688
1428	0.666667	0.852941	0.487805	0.210526	0.578947	0.15508	0.496	0.305344	0.0422535	0.485915
1429	0.7	0.939394	0.575758	0.916667	0.5	0.219101	0.569231	0.305785	0.9375	0.496454
1430	0.789474	0.941176	0.783784	0.361111	0.823529	0.333333	0.602941	0.598485	0.143885	0.690476
1431	0.714286	0.828571	0.970588	0.454545	0.909091	0.342697	0.528571	0.525926	0.230769	0.893805
1432	0.777778	0.970588	0.473684	0.5	0.852941	0.348101	0.584615	0.237762	0.416667	0.625954
1433	0.794872	0.852941	0.615385	0.216216	0.72973	0.165714	0.5	0.346939	0.0895522	0.575758
1434	0.888889	0.911765	0.864865	0.45	0.695652	0.452555	0.607407	0.64	0.224852	0.762295
1435	0.780488	0.742857	0.775	0.125	0.878788	0.208738	0.24	0.560606	0.122093	0.725806
1436	0.690476	0.861111	0.731707	0.394737	0.666667	0.174419	0.682171	0.412587	0.298137	0.35
1437	0.644444	0.205882	0.805556	0.205882	0.564103	0.138298	0.282443	0.370629	0.156425	0.638462
1438	0.815789	1	0.735294	0.432432	0.8	0.369427	0.507463	0.564885	0.221557	0.674419
1439	0.609756	0.939394	0.916667	0.0857143	0.787879	0.248447	0.507463	0.430657	0.0708661	0.715447
1440	0.837838	0.69697	0.818182	0.384615	0.8	0.221591	0.379085	0.530769	0.475524	0.619403
1441	0.658537	0.891892	0.882353	0.575	0.848485	0.2	0.454545	0.430657	0.341463	0.674419
1442	0.722222	1	0.805556	0.636364	0.588235	0.21164	0.684211	0.5	0.539568	0.536232
1443	0.736842	0.941176	0.861111	0.5	0.970588	0.236686	0.655738	0.337931	0.382166	0.674603
1444	0.627907	0.815789	0.756757	0.823529	0.864865	0.215	0.304094	0.296296	0.572464	0.59854
1445	0.675	0.969697	0.911765	0.282051	0.794118	0.154286	0.564885	0.482759	0.161677	0.551471
1446	0.861111	0.891892	0.916667	0.666667	0.848485	0.346939	0.491018	0.354037	0.625954	0.712
1447	0.727273	0.878788	0.5	0.25641	0.5	0.240223	0.452555	0.358779	0.202312	0.381579
1448	0.794872	0.909091	0.682927	0.52381	0.8	0.170984	0.451852	0.36129	0.531915	0.528169
1449	0.666667	0.970588	0.837838	0.230769	0.777778	0.218391	0.419355	0.335329	0.0791367	0.669291
1450	0.810811	0.969697	0.861111	0.25641	0.560976	0.226316	0.552	0.562044	0.22619	0.586466
1451	0.725	0.911765	0.885714	0.657143	0.72973	0.275641	0.5	0.375	0.254335	0.544118
1452	0.736842	0.606061	0.885714	0.72973	0.767442	0.175758	0.299363	0.369318	0.479167	0.656489
1453	0.820513	0.861111	0.731707	1	1	0.325153	0.537313	0.422819	0.910714	0.87069
1454	0.75	0.969697	0.794118	0.421053	0.676471	0.278788	0.625	0.35	0.0815217	0.528986
1455	0.702703	0.911765	0.690476	0.4	1	0.134615	0.565517	0.392157	0.278571	0.722222
1456	0.625	0.470588	0.837838	0.405405	0.837838	0.279503	0.259542	0.333333	0.239437	0.638462
1457	0.825	0.970588	0.717949	0.0526316	0.911765	0.3125	0.450704	0.408537	0.0307692	0.636364
1458	0.74359	0.916667	0.885714	0.777778	0.939394	0.170588	0.549618	0.48366	0.610687	0.586466
1459	0.756757	0.888889	0.514286	0.823529	0.882353	0.187845	0.525926	0.218978	0.569343	0.621212
1460	0.763158	0.941176	0.702703	0.230769	0.909091	0.272727	0.428571	0.402778	0.263514	0.65625
1461	0.7	0.857143	0.970588	0.378378	0.857143	0.172619	0.450331	0.437037	0.375839	0.482517
1462	0.783784	0.794118	0.911765	0.388889	0.942857	0.172973	0.374101	0.410596	0.121547	0.789916
1463	0.659091	0.942857	0.837838	0.638889	0.619048	0.236559	0.451977	0.406667	0.388158	0.674419
1464	0.815789	1	0.769231	0.386364	0.857143	0.138728	0.586957	0.38	0.310127	0.62406
1465	0.794872	0.848485	0.769231	0.243243	0.583333	0.298137	0.404255	0.37931	0.164835	0.546763
1466	0.72973	0.666667	0.725	0.395349	0.414634	0.163934	0.325926	0.519084	0.181818	0.397351
1467	0.805556	0.882353	0.882353	0.222222	0.575	0.32716	0.436709	0.359155	0.2	0.486301
1468	0.794872	0.828571	0.823529	0.319149	0.878788	0.219101	0.408451	0.442177	0.3	0.510949
1469	0.8	0.939394	0.833333	0.30303	0.823529	0.176136	0.658915	0.288136	0.140625	0.674419
1470	0.775	0.969697	0.942857	0.487179	0.611111	0.292208	0.5	0.37931	0.406667	0.698413
1471	0.74359	0.914286	0.828571	0.575	0.848485	0.162921	0.40146	0.511278	0.598485	0.6
1472	0.868421	0.970588	0.942857	0.2	0.638889	0.150289	0.573643	0.474453	0.141975	0.479452
1473	0.763158	0.941176	0.820513	0.030303	0.651163	0.221557	0.396104	0.525547	0.0454545	0.486301
1474	0.804878	0.969697	0.911765	0.372093	1	0.26087	0.433824	0.507576	0.391892	0.854701
1475	0.651163	0.885714	0.911765	0.263158	0.777778	0.186441	0.664	0.59542	0.142045	0.5
1476	0.794872	0.942857	0.868421	0.323529	0.771429	0.211429	0.646154	0.401361	0.322314	0.544118
1477	0.763158	0.885714	0.861111	0.25	0.555556	0.255682	0.506098	0.485507	0.188571	0.436242
1478	0.783784	0.861111	0.794872	0.371429	0.916667	0.258242	0.365854	0.492857	0.288344	0.695312
1479	0.763158	0.705882	0.722222	0.547619	0.969697	0.304094	0.4	0.358621	0.397351	0.661654
1480	0.794118	0.891892	0.868421	0.638889	0.8	0.473684	0.383234	0.678322	0.31677	0.715447
1481	0.783784	0.868421	0.75	0.27027	0.756757	0.192771	0.322785	0.511111	0.244094	0.507042
1482	0.692308	0.852941	0.852941	0.513514	0.722222	0.291429	0.445205	0.442857	0.271084	0.547445
1483	0.780488	0.970588	0.942857	0	0.825	0.226519	0.460606	0.5625	0.0169492	0.550725
1484	0.694444	1	0.861111	0.969697	0.857143	0.288344	0.57971	0.323741	0.699187	0.633588
1485	0.842105	0.942857	0.763158	0.371429	0.717949	0.155556	0.630769	0.466216	0.161538	0.442953
1486	0.891892	0.969697	0.941176	0.540541	0.72973	0.185393	0.453901	0.526316	0.322581	0.575758
1487	0.738095	0.529412	0.885714	0.309524	0.589744	0.197674	0.237037	0.414815	0.314815	0.576642
1488	0.763158	0.941176	0.942857	0.405405	0.861111	0.275449	0.598592	0.390411	0.314685	0.479167
1489	0.763158	0.942857	0.852941	0.111111	0.617647	0.245614	0.57931	0.357664	0.22963	0.574627
1490	0.8	0.676471	0.885714	0.268293	0.536585	0.238636	0.352941	0.570312	0.204819	0.386076
1491	0.682927	0.882353	0.815789	0.0810811	0.8	0.175258	0.439716	0.324138	0.128788	0.75
1492	0.613636	0.783784	0.852941	0.513514	0.823529	0.16	0.456522	0.532374	0.268657	0.572464
1493	0.74359	0.837838	0.769231	0.589744	0.823529	0.222222	0.58156	0.437037	0.598485	0.627907
1494	0.657895	0.744186	0.828571	0.75	0.641026	0.162791	0.343915	0.253333	0.404255	0.636364
1495	0.710526	0.828571	0.805556	0.372093	0.909091	0.24026	0.475177	0.297297	0.189655	0.808333
1496	0.756757	0.969697	0.837838	0.447368	0.882353	0.254777	0.606061	0.431818	0.38	0.638462
1497	0.769231	0.909091	0.970588	0.416667	0.909091	0.192982	0.514493	0.496503	0.413333	0.722222
1498	0.837838	0.742857	0.911765	0.461538	0.939394	0.209581	0.529412	0.534351	0.226744	0.764228
1499	0.74359	0.888889	0.911765	0.833333	1	0.220339	0.345679	0.460432	0.514286	0.708661
1500	0.837838	0.970588	0.942857	0.27027	0.657143	0.315476	0.52	0.574627	0.219512	0.38961
1501	0.868421	0.424242	0.828571	0.452381	0.72973	0.19337	0.42735	0.393103	0.150602	0.411765
1502	0.659091	0.942857	0.885714	0.384615	0.605263	0.211111	0.403727	0.390071	0.180723	0.438356
1503	0.868421	0.666667	0.805556	0.219512	1	0.138298	0.401515	0.625	0.224852	0.844828
1504	0.846154	1	0.891892	0.257143	0.882353	0.245399	0.592593	0.492958	0.158228	0.577778
1505	0.775	0.916667	0.916667	0.410256	0.405405	0.25	0.493506	0.394558	0.189655	0.540146
1506	0.634146	0.742857	0.911765	0.341463	0.75	0.136364	0.298611	0.515873	0.259036	0.517483
1507	0.864865	0.942857	0.837838	0.647059	0.594595	0.293333	0.447552	0.455128	0.496454	0.506849
1508	0.815789	0.756098	0.725	0.424242	0.756757	0.261628	0.638298	0.467626	0.248062	0.528986
1509	0.777778	0.857143	0.756757	0.0294118	0.818182	0.180233	0.45283	0.327273	0.0504202	0.449664
1510	0.736842	0.828571	0.763158	0.631579	0.941176	0.229412	0.450704	0.586466	0.475177	0.674603
1511	0.717949	0.970588	0.888889	0.909091	0.916667	0.25731	0.520548	0.294798	0.824561	0.854701
1512	0.837838	0.970588	0.676471	1	0.916667	0.146067	0.511278	0.328358	0.886957	0.823529
1513	0.710526	0.470588	0.702703	0.153846	0.756098	0.156566	0.240602	0.478873	0.15748	0.557971
1514	0.707317	0.969697	0.852941	0.325	0.787879	0.20904	0.4375	0.450382	0.333333	0.621212
1515	0.864865	0.205882	0.794872	0.465116	0.823529	0.204819	0.120567	0.468966	0.439189	0.623077
1516	0.666667	0.970588	0.794872	0.166667	0.6	0.296774	0.442857	0.394118	0.2	0.475524
1517	0.675	0.852941	0.725	0.5	0.512195	0.2	0.456522	0.451852	0.137255	0.551471
1518	0.722222	0.885714	0.5	0.183673	0.421053	0.304348	0.47205	0.266667	0.196203	0.482759
1519	0.763158	0.911765	0.142857	0.823529	0.604651	0.238095	0.635659	0.19708	0.635659	0.507246
1520	0.756757	0.891892	0.911765	0.588235	0.609756	0.226994	0.5	0.401361	0.517986	0.471831
1521	0.756757	0.878788	0.825	0.594595	0.538462	0.369128	0.681818	0.335443	0.318471	0.613636
1522	0.794872	0.818182	0.789474	0.885714	0.868421	0.279221	0.496403	0.522727	0.666667	0.823529
1523	0.684211	0.941176	0.885714	0.25	0.857143	0.176136	0.685039	0.536424	0.12069	0.482517
1524	0.666667	0.857143	0.970588	0.416667	0.666667	0.227778	0.351852	0.46	0.33125	0.521127
1525	0.815789	0.891892	0.911765	0.219512	0.909091	0.333333	0.405797	0.346939	0.195402	0.756098
1526	0.717949	0.914286	0.820513	0.238095	0.939394	0.25625	0.496644	0.37013	0.2	0.651163
1527	0.864865	1	0.725	0.333333	0.717949	0.215116	0.685039	0.463235	0.275	0.65625
1528	0.674419	0.941176	0.916667	0.611111	0.613636	0.143678	0.481752	0.488889	0.507042	0.442177
1529	0.736842	0.914286	0.75	0.275	0.685714	0.181818	0.531469	0.48227	0.0846561	0.544118
1530	0.756757	0.916667	0.789474	0.352941	0.909091	0.147059	0.492754	0.448529	0.435897	0.56391
1531	0.756757	0.885714	0.72973	0.341463	0.8	0.273885	0.471429	0.30137	0.189024	0.619403
1532	0.769231	0.911765	0.702703	0.475	1	0.297619	0.578125	0.40411	0.496552	0.783333
1533	0.763158	0.970588	0.756098	0	0.857143	0.231214	0.4625	0.27439	0	0.528571
1534	0.74359	0.4	0.805556	0.195122	0.757576	0.230337	0.267176	0.507143	0.104046	0.636364
1535	0.8	0.8	0.942857	0.194444	0.805556	0.32	0.292857	0.439716	0.262069	0.677165
1536	0.837838	0.857143	0.837838	0.625	0.916667	0.224242	0.5	0.396104	0.220339	0.636364
1537	0.659091	0.878788	0.789474	0.219512	0.909091	0.298137	0.474074	0.511278	0.157609	0.669291
1538	0.837838	0.885714	0.828571	0.25	0.909091	0.32	0.415205	0.585185	0.228916	0.617188
1539	0.810811	0.888889	0.891892	0.242424	0.885714	0.412587	0.285714	0.521739	0.159091	0.528986
1540	0.857143	0.864865	0.578947	0	0.825	0.223404	0.467532	0.283871	0.00917431	0.540146
1541	0.72973	0.852941	0.690476	0.540541	0.810811	0.211765	0.443114	0.315068	0.183432	0.623077
1542	0.756757	0.942857	0.885714	0.404762	0.942857	0.276074	0.623077	0.430464	0.391892	0.8
1543	0.636364	0.666667	0.861111	0.638889	0.909091	0.182741	0.479675	0.319444	0.271084	0.743802
1544	0.789474	1	0.75	0.030303	0.771429	0.232432	0.537879	0.326241	0.0330579	0.482517
1545	0.794872	0.764706	0.5	0.333333	0.368421	0.248649	0.473684	0.3	0.306667	0.371069
1546	0.763158	1	0.942857	0.585366	0.909091	0.264706	0.5625	0.333333	0.4375	0.638462
1547	0.666667	0.909091	0.941176	0.823529	0.885714	0.168539	0.435714	0.522727	0.578947	0.441379
1548	0.536585	1	0.916667	0.675	0.533333	0.141026	0.558824	0.465409	0.478571	0.455172
1549	0.769231	0.914286	0.878788	0.742857	0.578947	0.302326	0.43662	0.423358	0.333333	0.648438
1550	0.72973	1	0.878788	0.459459	0.857143	0.166667	0.788136	0.453125	0.268456	0.623077
1551	0.648649	0.941176	0.970588	1	0.857143	0.149425	0.753968	0.514493	0.843478	0.62406
1552	0.666667	0.885714	0.885714	0.414634	0.818182	0.265823	0.450617	0.388889	0.230303	0.654135
1553	0.74359	0.914286	0.941176	0.181818	0.6	0.260355	0.560811	0.541985	0.145985	0.631579
1554	0.842105	0.828571	0.7	0	0.810811	0.188235	0.303448	0.454545	0.0267857	0.485915
1555	0.756757	1	0.725	0	0.736842	0.220339	0.617188	0.408451	0.0265487	0.576642
1556	0.648649	0.911765	0.763158	0.55814	0.909091	0.230366	0.663934	0.431818	0.365385	0.736
1557	0.794872	0.764706	0.891892	0.45	0.710526	0.348993	0.426471	0.552239	0.314103	0.436242
1558	0.825	0.916667	0.969697	0.225	0.825	0.206061	0.540741	0.503876	0.164773	0.641221
1559	0.642857	0.911765	0.914286	0.375	0.852941	0.256098	0.578947	0.481481	0.398693	0.653846
1560	0.75	0.916667	0.861111	0.314815	0.727273	0.317073	0.578947	0.321918	0.150289	0.653543
1561	0.72973	0.885714	0.878788	0.361111	0.8	0.239521	0.536232	0.575	0.283951	0.55
1562	0.625	0.911765	0.916667	0.685714	0.916667	0.149733	0.585938	0.315476	0.625	0.744
1563	0.825	1	0.842105	0.404762	0.970588	0.177419	0.656934	0.609929	0.390411	0.558824
1564	0.794872	0.888889	0.75	0.228571	1	0.284884	0.366013	0.533835	0.146497	0.910714
1565	0.8	0.861111	0.882353	0.675	0.756757	0.234375	0.356383	0.51145	0.57037	0.531915
1566	0.861111	1	0.891892	0.394737	0.75	0.273292	0.51773	0.322581	0.210526	0.551471
1567	0.694444	0.764706	0.914286	0.205882	0.756757	0.167665	0.439394	0.434211	0.2875	0.698413
1568	0.846154	0.911765	0.731707	0.439024	0.823529	0.316456	0.528169	0.417219	0.33758	0.674419
1569	0.756757	0.942857	0.837838	0.277778	0.642857	0.180233	0.583333	0.342466	0.152047	0.428571
1570	0.815789	0.882353	0.942857	0.5	0.615385	0.213542	0.409722	0.430657	0.341463	0.430464
1571	0.789474	0.722222	0.882353	0.55	0.804878	0.235294	0.308219	0.53125	0.246988	0.503546
1572	0.837838	0.828571	0.941176	0.4	0.72973	0.311475	0.348387	0.576389	0.260355	0.456376
1573	0.868421	0	0.820513	0.457143	0.658537	0.337079	0.0185185	0.437908	0.257143	0.572464
1574	0.552632	0.939394	0.852941	0.882353	0.558824	0.180233	0.352201	0.331169	0.813559	0.503497
1575	0.780488	1	0.868421	0.384615	0.909091	0.27673	0.688	0.396104	0.245161	0.733333
1576	0.861111	0.969697	0.771429	0.842105	0.8	0.172775	0.582734	0.410072	0.779661	0.677419
1577	0.815789	0.970588	0.885714	0.522727	0.666667	0.154762	0.533835	0.517986	0.302469	0.610294
1578	0.789474	0.823529	0.911765	0.547619	1	0.304636	0.463415	0.428571	0.214286	0.741667
1579	0.72973	0.545455	0.833333	0.214286	0.763158	0.245283	0.115942	0.5	0.124294	0.528169
1580	0.717949	0.970588	0.970588	0.333333	0.878788	0.271084	0.620968	0.470588	0.257485	0.603053
1581	0.684211	0.878788	0.882353	0.909091	0.8	0.251534	0.604839	0.421429	0.813559	0.674419
1582	0.722222	0.861111	0.878788	0.512195	1	0.233533	0.462585	0.585938	0.245283	0.743802
1583	0.702703	0.941176	0.891892	0.611111	0.74359	0.166667	0.489209	0.49635	0.48951	0.455782
1584	0.675	0.878788	0.777778	0.358974	0.764706	0.183908	0.546154	0.342282	0.239766	0.431507
1585	0.783784	0.941176	0.852941	0.606061	0.764706	0.283019	0.582734	0.460993	0.418803	0.607407
1586	0.756757	0.970588	0.941176	0.55814	0.625	0.19774	0.539568	0.601562	0.29878	0.646154
1587	0.74359	0.941176	0.911765	0.857143	0.731707	0.255208	0.558621	0.456522	0.651163	0.485915
1588	0.825	0.882353	0.942857	0.818182	0.578947	0.127907	0.413793	0.433566	0.611111	0.496552
1589	0.722222	0.942857	0.486486	0.825	0.777778	0.268156	0.443662	0.182482	0.475862	0.485915
1590	0.820513	0.611111	0.852941	0.631579	0.30303	0.246988	0.318519	0.426573	0.254545	0.388158
1591	0.756757	0.8	0.833333	0.238095	0.777778	0.271795	0.537313	0.470588	0.140449	0.606061
1592	0.736842	0.941176	0.916667	0.970588	0.512195	0.147929	0.544776	0.4	0.557143	0.369427
1593	0.891892	0.916667	0.878788	0.647059	1	0.142857	0.5	0.712	0.437086	0.641221
1594	0.861111	0.823529	0.470588	0.621622	0.818182	0.272152	0.335664	0.253731	0.340426	0.698413
1595	0.657895	0.941176	0.428571	0.418605	0.72973	0.157609	0.555556	0.323529	0.395833	0.396104
1596	0.564103	0.970588	0.911765	0.25	0.810811	0.267857	0.453901	0.290123	0.304636	0.661417
1597	0.810811	0.909091	0.756757	0.361111	0.675	0.201183	0.5	0.444444	0.248485	0.620155
1598	0.707317	0.852941	0.941176	0.0294118	0.857143	0.166667	0.418605	0.581395	0.0909091	0.452055
1599	0.763158	0.736842	0.692308	0.384615	0.685714	0.162651	0.292683	0.31677	0.176796	0.485915
1600	0.794872	0.939394	0.857143	1	1	0.198795	0.592308	0.482993	1	0.808333
1601	0.641026	0.939394	0.911765	0.230769	0.405405	0.132353	0.698413	0.376712	0.19186	0.489655
1602	0.815789	0.942857	0.970588	0.25	0.878788	0.197674	0.365385	0.555556	0.079602	0.532847
1603	0.837838	0.942857	0.823529	1	0.911765	0.2	0.617647	0.558621	0.910714	0.653543
1604	0.638889	0.470588	0.789474	0.228571	0.567568	0.287425	0.257353	0.375	0.151351	0.562044
1605	0.833333	1	0.911765	0.219512	0.846154	0.254438	0.578947	0.42	0.138554	0.551471
1606	0.868421	0.969697	0.852941	0.142857	0.692308	0.189944	0.583942	0.477612	0.150685	0.656489
1607	0.72973	0.617647	0.888889	0.970588	0.636364	0.269737	0.242647	0.496774	0.844828	0.466216
1608	0.777778	0.970588	0.725	0.609756	0.647059	0.230769	0.532895	0.446043	0.651163	0.461538
1609	0.775	0.891892	0.852941	0.621622	0.608696	0.263804	0.551948	0.471831	0.461538	0.553191
1610	0.763158	0.911765	0.914286	0.439024	0.8	0.303797	0.546154	0.50365	0.350318	0.674419
1611	0.74359	1	0.882353	0.617647	0.717949	0.312102	0.728	0.362416	0.471429	0.402597
1612	0.769231	0.828571	0.916667	0.257143	0.571429	0.251497	0.347518	0.605839	0.176471	0.528986
1613	0.690476	0.941176	0.891892	0.25641	0.595745	0.147059	0.559701	0.45122	0.2	0.572464
1614	0.756757	0.970588	0.911765	0.454545	1	0.205556	0.617188	0.442029	0.29078	0.722222
1615	0.75	0.939394	0.885714	0.25641	0.911765	0.284916	0.650794	0.28655	0.132597	0.547445
1616	0.789474	0.857143	0.5	0.205128	0.675676	0.156069	0.468966	0.286765	0.0687831	0.455172
1617	0.789474	0.484848	0.885714	0.3	0.611111	0.23125	0.165354	0.436364	0.206897	0.722222
1618	0.789474	0.833333	0.578947	0.589744	0.909091	0.263804	0.368421	0.287582	0.461538	0.666667
1619	0.820513	0.941176	0.846154	0.410256	0.857143	0.264865	0.691729	0.474074	0.29878	0.677419
1620	0.625	0.970588	0.911765	0.878788	0.868421	0.16092	0.622378	0.482517	0.510949	0.82906
1621	0.666667	0.911765	0.75	0	0.606061	0.288732	0.589552	0.4	0.0964912	0.553957
1622	0.789474	0.771429	0.775	0.615385	0.705882	0.255952	0.273333	0.488889	0.438849	0.65873
1623	0.891892	0.333333	0.942857	0.351351	0.916667	0.281609	0.216667	0.335443	0.305732	0.578947
1624	0.868421	1	0.769231	0.5	0.666667	0.261628	0.609375	0.331126	0.248366	0.682171
1625	0.783784	0.939394	0.810811	0.257143	0.609756	0.292398	0.645669	0.52518	0.116022	0.55
1626	0.736842	0.885714	0.942857	0.441176	0.6	0.269939	0.454545	0.333333	0.226667	0.442177
1627	0.756098	1	0.171429	0.527778	0.8	0.284091	0.537879	0.0923077	0.273292	0.475524
1628	0.627907	0.942857	0.725	0.533333	0.911765	0.19375	0.508982	0.375839	0.269939	0.586466
1629	0.725	0.970588	0.891892	0.216216	0.825	0.162921	0.460432	0.620155	0.206897	0.752066
1630	0.585366	0.969697	0.916667	0.916667	1	0.233129	0.527132	0.458904	0.651163	0.8
1631	0.702703	0.942857	0.882353	0.536585	0.6	0.242424	0.531469	0.356643	0.554745	0.478873
1632	0.72973	0.888889	0.833333	0.45	0.625	0.216374	0.469388	0.36612	0.459459	0.546763
1633	0.756757	0.911765	0.769231	0.108108	0.368421	0.213483	0.490066	0.305556	0.214286	0.405229
1634	0.666667	0.848485	0.914286	0.222222	0.868421	0.166667	0.5	0.40411	0.195122	0.566176
1635	0.736842	0.942857	0.644444	0	0.545455	0.30303	0.506849	0.421429	0.00840336	0.360759
1636	0.634146	0.941176	0.911765	0.583333	0.558824	0.189944	0.617886	0.514286	0.405594	0.391026
1637	0.763158	0.970588	0.837838	0.647059	0.857143	0.288462	0.439716	0.423841	0.562963	0.636364
1638	0.789474	0.969697	0.916667	0.435897	0.615385	0.206522	0.553846	0.307229	0.255952	0.588235
1639	0.837838	1	0.794872	0.571429	0.857143	0.223529	0.722689	0.446043	0.19209	0.682171
1640	0.815789	0.794872	0.942857	0.675	0.857143	0.137363	0.456522	0.473282	0.543478	0.636364
1641	0.707317	0.235294	0.868421	0.176471	0.767442	0.147929	0.198473	0.439394	0.0884354	0.726562
1642	0.837838	0.861111	0.74359	0.264706	0.969697	0.242038	0.428571	0.288344	0.0930233	0.72
1643	0.634146	0.545455	0.878788	0.394737	0.916667	0.205714	0.158273	0.5	0.192982	0.778689
1644	0.810811	1	0.916667	0.307692	0.848485	0.230769	0.633588	0.602941	0.211765	0.587786
1645	0.710526	1	0.891892	0.828571	0.617021	0.299363	0.513889	0.381295	0.574627	0.479452
1646	0.820513	0.707317	0.775	0.390244	0.342105	0.201031	0.5	0.56391	0.342105	0.539568
1647	0.615385	1	0.771429	0.371429	0.685714	0.178571	0.459259	0.341463	0.239521	0.576642
1648	0.7	0.727273	0.775	0.631579	0.769231	0.284916	0.569343	0.608696	0.544776	0.458333
1649	0.763158	0.852941	0.725	0.32	0.914286	0.29932	0.325843	0.387755	0.190476	0.674419
1650	0.615385	0.941176	0.911765	0.257143	0.764706	0.171429	0.513514	0.561538	0.262069	0.517483
1651	0.694444	0.861111	0.675	0.195122	0.604651	0.234177	0.547945	0.375	0.183908	0.468966
1652	0.666667	0.911765	0.911765	0.4	0.787879	0.226744	0.493421	0.552448	0.333333	0.580882
1653	0.547619	0.823529	0.210526	0.361111	0.697674	0.197531	0.298013	0.183206	0.451389	0.445946
1654	0.815789	0.941176	0.878788	0.340909	0.648649	0.25731	0.577465	0.395683	0.185629	0.551471
1655	0.777778	0.727273	0.846154	0.243902	0.631579	0.203209	0.304878	0.335443	0.242604	0.580882
1656	0.810811	0.916667	0.878788	0.365854	0.885714	0.202247	0.633588	0.447761	0.406667	0.586466
1657	0.717949	0.694444	0.815789	0.621622	0.8	0.207317	0.317881	0.460526	0.305732	0.482759
1658	0.722222	0.823529	0.909091	0.868421	0.885714	0.167568	0.416667	0.342857	0.59542	0.82906
1659	0.810811	0.882353	0.852941	0.585366	0.536585	0.267081	0.422819	0.35	0.475524	0.510638
1660	0.513514	0.846154	0.75	0.625	0.787879	0.182796	0.343558	0.33121	0.358621	0.475862
1661	0.864865	0.864865	0.736842	0.594595	0.828571	0.301775	0.469697	0.43949	0.496403	0.626866
1662	0.736842	0.969697	0.914286	0.794118	0.777778	0.260355	0.580153	0.392857	0.595588	0.462069
1663	0.681818	0.970588	0.842105	0.75	0.384615	0.230769	0.408805	0.405797	0.36129	0.397351
1664	0.864865	0.911765	0.794872	0.628571	0.868421	0.322981	0.537931	0.488889	0.482014	0.547445
1665	0.581395	0.878788	0.631579	0.333333	0.605263	0.169697	0.414286	0.3	0.272727	0.576642
1666	0.777778	0.914286	0.75	0.435897	0.75	0.242424	0.683453	0.553191	0.155844	0.75
1667	0.710526	0.911765	0.970588	0.135135	0.942857	0.229167	0.44898	0.522727	0.160221	0.818966
1668	0.756757	0.909091	0.833333	0.030303	0.882353	0.206522	0.380952	0.257862	0.042735	0.646154
1669	0.794872	0.878788	0.769231	0.341463	0.75	0.183673	0.554688	0.37931	0.322785	0.528169
1670	0.763158	0.828571	0.857143	0.581395	0.628571	0.172973	0.403974	0.488889	0.123529	0.562044
1671	0.714286	0.852941	0.882353	0.424242	1	0.14359	0.391608	0.637795	0.329193	0.840708
1672	0.815789	0.828571	0.970588	1	0.909091	0.135593	0.338028	0.622047	1	0.615385
1673	0.805556	0.757576	0.7	0.888889	0.589744	0.280702	0.281879	0.273333	0.637037	0.553191
1674	0.710526	0.941176	0.828571	0.461538	0.777778	0.25641	0.672	0.474359	0.562963	0.690476
1675	0.692308	0.970588	0.763158	0.378378	0.804878	0.23871	0.591241	0.562044	0.248521	0.528571
1676	0.789474	0.888889	0.725	0.589744	0.942857	0.3125	0.425287	0.535714	0.318182	0.706349
1677	0.810811	0.916667	0.909091	0.771429	0.805556	0.264706	0.48	0.534351	0.627907	0.583333
1678	0.846154	0.805556	0.885714	0.257143	0.8	0.230303	0.704	0.433824	0.150794	0.664062
1679	0.625	0.909091	0.891892	0.636364	0.648649	0.162562	0.450382	0.608	0.456693	0.462585
1680	0.651163	0.857143	0.842105	0.756757	0.636364	0.318182	0.410405	0.489362	0.442953	0.557971
1681	0.780488	0.857143	0.885714	0.552632	0.604651	0.133333	0.457746	0.402878	0.421053	0.445946
1682	0.631579	0.970588	0.891892	0.35	0.742857	0.175439	0.569231	0.492424	0.168539	0.496403
1683	0.810811	0.837838	0.833333	0.195122	0.594595	0.197531	0.536913	0.462687	0.122995	0.674603
1684	0.864865	1	0.857143	0.657143	0.74359	0.177914	0.493151	0.5	0.437086	0.577778
1685	0.837838	0.909091	0.911765	0.382353	0.942857	0.255435	0.474026	0.614815	0.25	0.86087
1686	0.769231	0.852941	0.628571	0.358974	0.384615	0.35503	0.411348	0.195531	0.42069	0.375796
1687	0.694444	0.911765	0.970588	0.514286	0.534884	0.237805	0.577778	0.539007	0.410072	0.486301
1688	0.690476	1	0.861111	0.428571	0.6	0.257143	0.543478	0.365517	0.386667	0.546763
1689	0.783784	0.820513	0.651163	0.25	0.857143	0.217143	0.43949	0.398693	0.0994475	0.664
1690	0.783784	0.411765	0.707317	0.588235	0.787879	0.265896	0.395161	0.417266	0.442953	0.539007
1691	0.658537	0.805556	0.852941	0.30303	0.846154	0.185393	0.335329	0.416149	0.138211	0.730159
1692	0.666667	0.882353	0.538462	0.325	0.521739	0.205	0.422819	0.273333	0.331325	0.507042
1693	0.769231	1	0.857143	0.525	0.868421	0.152047	0.637681	0.401316	0.489362	0.704
1694	0.815789	0.942857	0.783784	0.0810811	0.545455	0.285714	0.646154	0.478571	0.0921986	0.459459
1695	0.783784	0.909091	0.891892	0.771429	0.783784	0.292818	0.431655	0.434783	0.471831	0.462585
1696	0.7	0.857143	0.888889	0.4	0.717949	0.294479	0.36646	0.42	0.413793	0.462069
1697	0.810811	0.911765	0.702703	0.2	0.939394	0.185629	0.57971	0.324503	0.0551181	0.658915
1698	0.775	0.909091	0.885714	0.117647	0.909091	0.175758	0.586466	0.47619	0.109589	0.666667
1699	0.775	0.970588	0.818182	0.5	0.785714	0.354497	0.582781	0.51938	0.453237	0.669231
1700	0.769231	0.970588	0.769231	0.230769	0.674419	0.208092	0.72	0.333333	0.136364	0.426667
1701	0.571429	0.939394	0.885714	0.722222	0.763158	0.149351	0.527778	0.447368	0.373418	0.517483
1702	0.833333	0.970588	0.911765	0.805556	0.622642	0.225434	0.418182	0.527778	0.697479	0.75
1703	0.736842	0.852941	0.857143	0.030303	0.666667	0.327586	0.326667	0.559701	0.04	0.576642
1704	0.783784	0.911765	0.909091	0.648649	0.685714	0.30719	0.437086	0.410448	0.31875	0.721311
1705	0.657143	0.868421	0.970588	0.5	0.685714	0.196319	0.359281	0.537879	0.25731	0.517986
1706	0.783784	0.878788	0.852941	0.848485	0.916667	0.238095	0.484848	0.405063	0.692913	0.703125
1707	0.75	0.909091	0.916667	0.289474	0.777778	0.194595	0.607692	0.402597	0.252874	0.414474
1708	0.789474	0.942857	0.885714	0.885714	0.555556	0.265432	0.576923	0.373333	0.704	0.643939
1709	0.868421	0.942857	0.769231	0.540541	0.909091	0.177778	0.661765	0.391304	0.540146	0.823529
1710	0.75	0.878788	0.837838	0.527778	0.641026	0.307263	0.453125	0.507246	0.42953	0.651163
1711	0.702703	0.970588	0.852941	0.717949	0.418605	0.239766	0.461538	0.430769	0.834783	0.436242
1712	0.619048	0.909091	0.941176	0.0606061	0.857143	0.171779	0.318182	0.30814	0.0378788	0.452055
1713	0.789474	0.911765	0.891892	0.175	0.651163	0.361446	0.514286	0.541985	0.179641	0.62406
1714	0.775	0.852941	0.942857	0.268293	0.777778	0.225806	0.464	0.539568	0.104972	0.680328
1715	0.868421	0.942857	0.705882	0.666667	0.777778	0.346154	0.496241	0.321678	0.625954	0.646617
1716	0.864865	0.828571	0.789474	0.571429	0.818182	0.202186	0.429688	0.451389	0.239264	0.593985
1717	0.710526	0.911765	0.942857	0.216216	0.804878	0.269663	0.457143	0.306667	0.10274	0.648438
1718	0.690476	0.666667	0.914286	0.628571	0.666667	0.279503	0.194286	0.462585	0.40411	0.405229
1719	0.725	0.942857	0.939394	0.171429	0.615385	0.271084	0.524138	0.606299	0.212121	0.597015
1720	0.756757	0.909091	1	0.410256	0.609756	0.190476	0.574627	0.65625	0.2875	0.585185
1721	0.611111	0.885714	0.916667	0.394737	0.909091	0.201087	0.57037	0.496403	0.359477	0.783333
1722	0.810811	0.942857	0.725	0.170732	0.805556	0.266272	0.632	0.383648	0.224852	0.486301
1723	0.636364	0.941176	0.861111	0.558824	0.8	0.203125	0.416667	0.323944	0.248366	0.645669
1724	0.783784	0.916667	0.942857	0.606061	0.882353	0.187845	0.418079	0.437956	0.528	0.783333
1725	0.674419	0.941176	0.916667	0.526316	0.605263	0.215909	0.526316	0.442857	0.661417	0.517986
1726	0.6	1	0.885714	0.333333	0.810811	0.209581	0.707692	0.560606	0.251852	0.414474
1727	0.675676	0.794118	0.941176	0.0857143	0.848485	0.145946	0.280822	0.417266	0.0833333	0.664062
1728	0.789474	0.857143	0.555556	0.363636	0.882353	0.295455	0.366197	0.302013	0.305732	0.736
1729	0.72973	0.828571	0.909091	0.210526	0.909091	0.229814	0.458647	0.416058	0.254777	0.728
1730	0.684211	0.970588	0.818182	0.2	0.783784	0.263158	0.321429	0.496124	0.20122	0.730159
1731	0.648649	0.545455	0.619048	0.142857	0.857143	0.226744	0.311475	0.326797	0.0633803	0.394737
1732	0.736842	0.939394	0.771429	0.74359	0.742857	0.189655	0.4	0.42963	0.433333	0.603053
1733	0.846154	0.857143	0.868421	0.333333	0.609756	0.180851	0.369697	0.31875	0.221557	0.588235
1734	0.74359	0.914286	0.916667	0	0.909091	0.386076	0.544218	0.503546	0.0185185	0.603053
1735	0.648649	1	0.891892	0.571429	0.8	0.272727	0.462585	0.28481	0.352941	0.682171
1736	0.625	1	0.228571	0.380952	0.939394	0.236686	0.658537	0.131783	0.203297	0.616541
1737	0.820513	0.911765	0.888889	0.4	0.868421	0.177419	0.597015	0.544218	0.312102	0.735537
1738	0.666667	0.852941	0.5	0.735294	0.8	0.155	0.292994	0.424	0.408759	0.658915
1739	0.763158	0.74359	0.714286	0.108108	0.8	0.152941	0.448718	0.337278	0.176871	0.669231
1740	0.864865	0.911765	0.837838	0.55814	0.756757	0.282486	0.386667	0.387324	0.344156	0.532374
1741	0.833333	0.388889	0.914286	0.4	0.6	0.208092	0.145695	0.454545	0.0987654	0.4
1742	0.837838	0.942857	0.162162	0.179487	0.631579	0.258065	0.573529	0.148438	0.208333	0.576642
1743	0.75	0.911765	0.970588	0.885714	0.970588	0.182857	0.597015	0.394904	0.546763	0.739837
1744	0.820513	0.810811	0.775	0.666667	1	0.265823	0.298701	0.582192	0.479452	0.666667
1745	0.769231	0.914286	0.911765	0.682927	0.5	0.134078	0.286624	0.572464	0.598485	0.528986
1746	0.769231	0.970588	0.512195	1	0.666667	0.185185	0.480519	0.430657	0.708661	0.61194
1747	0.642857	0.916667	0.916667	0.5	0.682927	0.219512	0.385135	0.346939	0.427586	0.585185
1748	0.837838	0.911765	0.888889	0.454545	0.909091	0.280488	0.557252	0.457143	0.422819	0.671875
1749	0.675676	0.941176	0.725	0.222222	0.619048	0.30137	0.617021	0.393103	0.141935	0.543478
1750	0.736842	0.911765	0.594595	0.725	0.8	0.17033	0.602837	0.358621	0.432432	0.664
1751	0.833333	0.942857	0.911765	0.444444	0.757576	0.136095	0.353741	0.401361	0.226667	0.543478
1752	0.75	0.911765	0.777778	0.297297	0.575	0.24581	0.685484	0.369863	0.248521	0.557971
1753	0.815789	0.8	0.435897	0	0.909091	0.19209	0.337349	0.302158	0.018018	0.756098
1754	0.736842	0.805556	0.891892	0.463415	0.5	0.161765	0.314607	0.371429	0.2	0.437086
1755	0.810811	0.205882	0.970588	0.131579	0.756757	0.31875	0.122302	0.481752	0.190184	0.58209
1756	0.725	0.648649	0.911765	0.771429	0.756757	0.292683	0.305882	0.458015	0.688	0.553957
1757	0.769231	0.911765	0.794118	0.175	0.970588	0.238095	0.48951	0.365517	0.132597	0.722222
1758	0.75	0.970588	0.878788	0.380952	0.636364	0.220588	0.450704	0.442029	0.142857	0.52518
1759	0.692308	1	0.878788	0.657895	0.611111	0.232432	0.651515	0.360544	0.44	0.698413
1760	0.609756	0.775	0.914286	0.435897	0.714286	0.305195	0.482517	0.514286	0.36129	0.47619
1761	0.756757	0.969697	0.942857	0.0526316	0.714286	0.179191	0.666667	0.496183	0.240741	0.486111
1762	0.805556	0.742857	0.837838	0.591837	0.605263	0.346939	0.277419	0.27044	0.610687	0.423841
1763	0.837838	0.885714	0.8	0.214286	0.970588	0.184524	0.477612	0.571429	0.205882	0.823529
1764	0.820513	0.705882	0.8	0.771429	0.787879	0.292683	0.244755	0.44186	0.466216	0.485507
1765	0.864865	0.970588	0.794872	0.418605	1	0.286585	0.549669	0.590278	0.245509	0.696
1766	0.794872	0.970588	0.914286	0	0.846154	0.220339	0.625	0.45283	0.0265487	0.550725
1767	0.692308	0.911765	0.764706	0.916667	0.611111	0.16763	0.682927	0.277778	0.651163	0.47651
1768	0.583333	1	0.805556	0.326087	0.8	0.134969	0.762712	0.517986	0.45	0.472222
1769	0.789474	0.885714	0.861111	0.410256	0.8	0.285	0.442857	0.335366	0.257485	0.725806
1770	0.690476	0.941176	0.837838	0.435897	0.942857	0.189024	0.489209	0.389937	0.322581	0.625954
1771	0.702703	0.857143	0.815789	0.5	0.685714	0.297468	0.528169	0.4625	0.555556	0.424658
1772	0.742857	0.842105	0.789474	0.457143	0.666667	0.28125	0.42069	0.427586	0.236686	0.574627
1773	0.648649	0.783784	0.820513	0.489362	0.487179	0.258503	0.509677	0.434783	0.301887	0.539568
1774	0.794872	0.942857	0.675676	0.486486	1	0.225	0.424837	0.314815	0.344156	0.827586
1775	0.794872	0.742857	0.882353	0.818182	0.7	0.355705	0.406452	0.368056	0.592593	0.661417
1776	0.8	0.911765	0.911765	0.365854	0.666667	0.234637	0.5	0.633588	0.228571	0.540741
1777	0.837838	0.885714	0.725	0.589744	0.638889	0.397351	0.376471	0.47482	0.430556	0.682171
1778	0.756757	0.911765	0.942857	0.361111	1	0.216374	0.489796	0.294872	0.357143	0.808333
1779	0.789474	0.969697	0.878788	0.416667	0.823529	0.236025	0.391892	0.394366	0.265432	0.633588
1780	0.675676	0.914286	0.888889	0.583333	0.404762	0.309677	0.34375	0.348387	0.306122	0.325
1781	0.74359	0.771429	0.789474	0.6	0.777778	0.270968	0.225	0.386667	0.414966	0.546099
1782	0.763158	0.529412	0.45	0.222222	0.909091	0.287958	0.303797	0.3875	0.137725	0.739837
1783	0.717949	0.911765	0.435897	0.657895	0.682927	0.175439	0.346591	0.330882	0.47482	0.62406
1784	0.785714	0.969697	0.941176	0.658537	0.882353	0.30625	0.454545	0.627907	0.410959	0.492958
1785	0.837838	1	0.861111	0.461538	0.536585	0.189024	0.886957	0.473684	0.346405	0.57037
1786	0.794872	0.941176	1	0.225	0.638889	0.343195	0.39375	0.597015	0.163842	0.682171
1787	0.702703	0.911765	0.916667	0.55814	0.604651	0.263473	0.525926	0.303371	0.475524	0.572464
1788	0.783784	0.833333	0.707317	0.571429	0.675	0.214689	0.346154	0.350993	0.381579	0.413333
1789	0.634146	0.939394	0.697674	0.205882	0.787879	0.183784	0.593103	0.408805	0.11039	0.572464
1790	0.7	0.878788	0.8	0.459459	0.909091	0.217391	0.622222	0.42953	0.219101	0.87069
1791	0.763158	0.771429	0.942857	0.128205	0.823529	0.335366	0.335443	0.42029	0.225	0.674419
1792	0.8	0.861111	0.852941	0.432432	0.885714	0.257895	0.529851	0.440252	0.164706	0.6
1793	0.675	0.861111	0.769231	0.694444	0.818182	0.232044	0.538462	0.397163	0.383117	0.6875
1794	0.666667	0.911765	0.725	0.030303	0.846154	0.221519	0.584	0.560284	0.0948276	0.641221
1795	0.7	0.882353	0.970588	0.606061	0.756757	0.136905	0.545455	0.378571	0.485915	0.630769
1796	0.736842	0.777778	0.775	0.162162	0.833333	0.252874	0.42446	0.532847	0.141892	0.682927
1797	0.820513	0.941176	0.769231	0.692308	0.55814	0.158192	0.65625	0.546154	0.235632	0.55
1798	0.825	0.970588	0.878788	0.0857143	0.805556	0.228571	0.577778	0.433824	0.289062	0.701613
1799	0.710526	0.885714	0.771429	0.588235	0.939394	0.333333	0.339744	0.545455	0.379747	0.704
1800	0.72973	1	0.815789	0.342105	0.783784	0.156425	0.677966	0.45625	0.333333	0.730159
1801	0.891892	1	0.333333	0.25	0.567568	0.164706	0.65873	0.322835	0.229412	0.42
1802	0.769231	0.861111	0.823529	0.868421	0.588235	0.256098	0.42	0.571429	0.843478	0.468531
1803	0.72973	0.771429	0.942857	0.575758	0.6	0.257143	0.520833	0.284768	0.353383	0.695312
1804	0.861111	0.857143	0.846154	0.463415	0.609756	0.300578	0.446809	0.496599	0.165775	0.485915
1805	0.666667	0.764706	0.942857	1	0.916667	0.241176	0.531915	0.378378	0.918182	0.823529
1806	0.717949	0.916667	0.878788	0.275	0.641026	0.22905	0.676923	0.335526	0.129032	0.636364
1807	0.804878	0.882353	0.731707	0.521739	0.783784	0.248521	0.503704	0.331429	0.305732	0.609023
1808	0.815789	0.555556	0.885714	0.333333	0.581395	0.223602	0.259542	0.379518	0.447368	0.426667
1809	0.837838	0.916667	0.647059	0.195122	0.619048	0.192308	0.584507	0.364238	0.224852	0.496454
1810	0.789474	0.911765	0.891892	0.540541	0.55814	0.197531	0.481752	0.510949	0.496552	0.561151
1811	0.8	0.805556	0.942857	0.527778	0.756757	0.327273	0.43662	0.471014	0.431034	0.433333
1812	0.789474	0.205882	0.941176	0.35	0.857143	0.31677	0.365217	0.518797	0.210227	0.648438
1813	0.756098	0.878788	0.911765	0.666667	0.625	0.337423	0.534351	0.242604	0.464567	0.46
1814	0.702703	0.941176	0.970588	0.75	0.547619	0.253247	0.546154	0.422535	0.465649	0.398693
1815	0.815789	0.888889	0.942857	0.176471	0.5	0.311258	0.552448	0.529851	0.0373134	0.395973
1816	0.631579	0.861111	0.769231	0.411765	0.742857	0.181818	0.537879	0.323741	0.247934	0.57554
1817	0.552632	1	0.764706	0.818182	0.970588	0.152439	0.702479	0.248366	0.725806	0.823529
1818	0.771429	0.969697	0.236842	0.214286	0.55814	0.297468	0.568182	0.175573	0.246988	0.566176
1819	0.756757	0.916667	0.8	0.589744	0.545455	0.181287	0.583893	0.432836	0.573529	0.565217
1820	0.735294	0.941176	0.725	0.348837	0.666667	0.262821	0.52027	0.432432	0.297468	0.486301
1821	0.769231	1	0.769231	0.425	0.909091	0.189744	0.622378	0.408759	0.269006	0.641221
1822	0.763158	0.909091	0.861111	0.825	1	0.153846	0.393333	0.44697	0.536765	0.910714
1823	0.846154	1	0.6	0	0.644444	0.183784	0.674074	0.288889	0.0185185	0.588235
1824	0.690476	0.970588	1	0.35	0.722222	0.267081	0.65873	0.547445	0.219512	0.535714
1825	0.65	0.878788	0.861111	0.219512	0.55814	0.308571	0.477612	0.296296	0.253012	0.603053
1826	0.736842	0.852941	0.45	0.378378	0.7	0.151042	0.429688	0.314685	0.308176	0.416107
1827	0.783784	0.942857	0.969697	0.552632	0.771429	0.180233	0.477941	0.716667	0.434783	0.442177
1828	0.864865	0.969697	0.457143	0.666667	0.970588	0.320261	0.52381	0.266129	0.436242	0.778689
1829	0.794872	0.764706	0.846154	0.525	0.414634	0.313333	0.413534	0.333333	0.548872	0.510791
1830	0.540541	1	0.914286	0.342857	0.787879	0.264286	0.664	0.335616	0.136364	0.554745
1831	0.75	0.969697	0.916667	0.6	0.828571	0.218579	0.515625	0.458647	0.482517	0.653543
1832	0.619048	0.771429	0.942857	0.567568	0.787879	0.161677	0.3125	0.465753	0.352113	0.548148
1833	0.794872	0.942857	0.828571	0	0.848485	0.251497	0.431138	0.343023	0.018018	0.698413
1834	0.777778	1	0.891892	0.314286	0.619048	0.220126	0.546667	0.488889	0.253012	0.489362
1835	0.702703	0.891892	0.761905	0.351351	0.868421	0.226994	0.672	0.433333	0.285714	0.619403
1836	0.815789	0.885714	0.911765	0.717949	0.885714	0.225	0.564885	0.593985	0.445205	0.671756
1837	0.846154	0.771429	0.815789	0.0526316	0.763158	0.272189	0.439189	0.465753	0.140496	0.496552
1838	0.684211	0.941176	0.939394	0.0882353	0.823529	0.178771	0.510949	0.543478	0.057377	0.674419
1839	0.552632	0.969697	0.891892	0.581395	0.970588	0.117284	0.581395	0.302469	0.284848	0.886957
1840	0.74359	0.942857	0.857143	0.405405	0.8	0.167568	0.5	0.337838	0.275641	0.448276
1841	0.74359	0.911765	0.878788	0.365854	1	0.232673	0.530303	0.364964	0.335443	0.768595
1842	0.690476	0.941176	0.837838	0.404762	0.882353	0.15508	0.429577	0.439394	0.276074	0.682927
1843	0.756757	0.837838	0.909091	0.410256	0.857143	0.25	0.377358	0.525926	0.38	0.680328
1844	0.55814	1	0.868421	0.555556	0.6	0.245509	0.617188	0.402878	0.246988	0.551471
1845	0.769231	0.969697	0.763158	0.170732	0.916667	0.303665	0.585185	0.48366	0.222222	0.722222
1846	0.864865	0.970588	0.941176	0.228571	0.595745	0.222892	0.631944	0.528571	0.205674	0.409091
1847	0.775	0.914286	0.914286	0.45	0.891892	0.323529	0.496815	0.5	0.326667	0.729508
1848	0.780488	0.914286	0.941176	0.714286	0.916667	0.154589	0.542254	0.507143	0.626984	0.712
1849	0.642857	0.942857	0.852941	0.216216	0.658537	0.228395	0.569343	0.634921	0.233129	0.535714
1850	0.780488	0.970588	0.861111	0.882353	0.5	0.185792	0.510204	0.30137	0.578125	0.510638
1851	0.590909	1	0.878788	0.615385	0.585366	0.178947	0.805085	0.410448	0.518248	0.452055
1852	0.74359	0.820513	0.885714	0.882353	0.891892	0.319767	0.371585	0.355705	0.758333	0.628788
1853	0.815789	0.916667	0.852941	0.4	0.545455	0.201149	0.423313	0.333333	0.216374	0.392157
1854	0.75	0.852941	0.769231	0.552632	1	0.331461	0.410596	0.313725	0.352941	0.708661
1855	0.74359	0.861111	0.837838	0.195122	0.536585	0.190476	0.68	0.576642	0.183099	0.514286
1856	0.820513	0.714286	0.825	0.742857	0.823529	0.234568	0.302817	0.537415	0.354839	0.648438
1857	0.644444	0.914286	0.486486	0.405405	1	0.198895	0.456376	0.29927	0.209302	0.87069
1858	0.861111	0.911765	0.181818	0.685714	0.722222	0.227848	0.548872	0.267241	0.375839	0.550725
1859	0.7	0.702703	0.885714	0.404762	0.560976	0.257862	0.33758	0.369427	0.159763	0.510638
1860	0.512195	0.885714	0.75	0.184211	0.848485	0.180328	0.457516	0.397163	0.208092	0.68254
1861	0.769231	0.837838	0.731707	0.828571	0.595745	0.322785	0.464789	0.424658	0.677165	0.566176
1862	0.864865	0.911765	0.861111	0.030303	0.72973	0.253165	0.422819	0.584	0.0866142	0.5
1863	0.783784	0.714286	0.588235	0.914286	0.771429	0.257862	0.272727	0.385185	0.867257	0.552239
1864	0.810811	1	0.941176	0.340909	0.617647	0.289017	0.602941	0.352518	0.37013	0.4
1865	0.608696	0.970588	0.861111	1	0.941176	0.273292	0.418182	0.371622	0.910714	0.696
1866	0.756098	0.757576	0.794118	0.486486	0.916667	0.310127	0.183007	0.365517	0.405405	0.692913
1867	0.777778	0.941176	0.485714	0.787879	1	0.269939	0.464286	0.262411	0.725806	0.849558
1868	0.763158	0.942857	0.914286	1	0.878788	0.315789	0.428571	0.341176	1	0.514286
1869	0.783784	0.805556	0.857143	0.525	0.742857	0.316092	0.371429	0.428571	0.186335	0.605839
1870	0.714286	0.235294	0.914286	0	0.764706	0.183784	0.358974	0.481481	0.026087	0.592593
1871	0.815789	1	0.942857	0.465116	0.619048	0.254237	0.697674	0.373239	0.365385	0.47973
1872	0.756757	1	0.861111	0.410256	0.685714	0.169399	0.641791	0.412162	0.318182	0.472222
1873	0.916667	0.764706	0.756757	0.74359	0.885714	0.203593	0.328671	0.303226	0.436242	0.6875
1874	0.769231	0.970588	0.885714	0.545455	0.742857	0.13587	0.5	0.446809	0.514286	0.535714
1875	0.820513	0.909091	0.942857	0.416667	0.8	0.355828	0.410959	0.376712	0.445946	0.674419
1876	0.736842	0.794118	0.470588	0.390244	0.970588	0.18	0.319149	0.330709	0.350318	0.758333
1877	0.789474	0.911765	0.837838	0.184211	0.611111	0.278107	0.818966	0.368056	0.0751445	0.452703
1878	0.527778	0.970588	0.789474	0.594595	0.342105	0.203488	0.448718	0.493333	0.428571	0.510791
1879	0.74359	0.878788	0.911765	0.361111	0.857143	0.23125	0.455224	0.598592	0.18705	0.651163
1880	0.736842	0.888889	0.885714	0.395349	0.512195	0.173653	0.401274	0.593103	0.185393	0.485915
1881	0.666667	0.941176	0.942857	0.636364	0.878788	0.196629	0.440559	0.443662	0.504065	0.612403
1882	0.783784	0.725	0.690476	0.545455	0.666667	0.281609	0.6	0.288462	0.576642	0.578947
1883	0.717949	0.969697	0.837838	0.0526316	0.888889	0.305389	0.474684	0.350993	0.157895	0.695312
1884	0.780488	0.888889	0.857143	0.348837	1	0.259459	0.556338	0.289655	0.230769	0.813559
1885	0.72973	0.970588	0.914286	0.970588	0.970588	0.22807	0.623188	0.493151	0.737705	0.669231
1886	0.725	0.969697	0.828571	0.5	0.878788	0.233129	0.531915	0.365854	0.461538	0.685039
1887	0.789474	0.769231	0.710526	0.533333	0.857143	0.273256	0.366279	0.451389	0.460993	0.651163
1888	0.74359	0.852941	0.725	0.147059	0.970588	0.310127	0.496296	0.489209	0.0583942	0.815126
1889	0.783784	1	0.885714	0.135135	0.594595	0.266667	0.474074	0.431373	0.0632911	0.486301
1890	0.810811	0.911765	0.837838	0.365854	0.885714	0.180124	0.432624	0.607143	0.42029	0.633588
1891	0.815789	0.852941	0.5	0.722222	0.657143	0.245283	0.288462	0.362963	0.605839	0.401274
1892	0.717949	0.815789	1	0.522727	0.658537	0.275281	0.254144	0.545455	0.381579	0.475524
1893	0.810811	0.941176	0.657895	0.382353	0.636364	0.290698	0.595238	0.368056	0.202532	0.492754
1894	0.673913	0.970588	0.857143	0.181818	0.818182	0.167598	0.582677	0.533784	0.167742	0.6875
1895	0.888889	0.942857	0.52381	0.473684	0.818182	0.302326	0.580153	0.37594	0.394737	0.597015
1896	0.692308	0.911765	0.777778	0	0.916667	0.176471	0.590278	0.435714	0.0350877	0.87069
1897	0.789474	0.941176	0.75	0.5	0.578947	0.35443	0.621212	0.269461	0.260606	0.388158
1898	0.815789	0.885714	0.891892	0.432432	0.727273	0.177914	0.510204	0.465649	0.294479	0.540146
1899	0.868421	0.969697	0.970588	0.243243	0.692308	0.246835	0.33758	0.448052	0.281046	0.666667
1900	0.815789	0.891892	0.891892	0.685714	0.823529	0.187845	0.41358	0.432624	0.6	0.562963
1901	0.815789	0.333333	0.823529	0	0.909091	0.240838	0.149606	0.435115	0.0810811	0.666667
1902	0.769231	0.878788	0.756757	0.606061	0.657143	0.306122	0.581967	0.398693	0.492308	0.507143
1903	0.805556	0.941176	0.891892	0.914286	1	0.174863	0.503356	0.524476	0.8	0.641221
1904	0.52381	0.942857	0.885714	0.605263	0.536585	0.234177	0.497006	0.513699	0.576642	0.610687
1905	0.789474	0.909091	0.885714	0.631579	0.911765	0.309091	0.442857	0.585185	0.222222	0.68254
1906	0.75	0.828571	0.7	0.365854	0.909091	0.153409	0.314685	0.388489	0.228395	0.747967
1907	0.861111	0.882353	0.970588	0.257143	0.605263	0.195266	0.608	0.447368	0.398305	0.589552
1908	0.815789	1	0.810811	0.0606061	0.457143	0.205882	0.731707	0.430556	0.0495868	0.493056
1909	0.615385	0.69697	1	0.5	0.823529	0.230263	0.409091	0.514925	0.558824	0.62406
1910	0.783784	0.942857	0.861111	0.540541	0.771429	0.221649	0.423611	0.496403	0.30303	0.636364
1911	0.615385	0.885714	0.804878	0.25641	1	0.209581	0.449704	0.42	0.152941	0.848214
1912	0.714286	1	0.810811	0.390244	0.891892	0.188034	0.653543	0.294872	0.510949	0.728
1913	0.634146	0.742857	0.868421	0.342857	0.666667	0.289308	0.383648	0.42953	0.304636	0.61194
1914	0.710526	0.666667	0.861111	0.222222	0.589744	0.192771	0.323077	0.478873	0.157303	0.423841
1915	0.756757	0.941176	0.861111	0.205128	0.605263	0.257669	0.666667	0.351351	0.268293	0.544118
1916	0.789474	1	0.833333	0.142857	0.615385	0.154696	0.619403	0.342657	0.0610687	0.576642
1917	0.631579	0.529412	0.783784	0.457143	0.878788	0.300654	0.294118	0.481752	0.312102	0.685039
1918	0.756757	0.942857	0.911765	0.676471	0.604651	0.218085	0.460432	0.478873	0.440945	0.456376
1919	0.868421	0.970588	0.942857	0.236842	0.916667	0.136364	0.598485	0.473684	0.208333	0.752066
1920	0.707317	0.911765	0.825	0.35	0.634146	0.188679	0.507246	0.331395	0.186667	0.464789
1921	0.815789	0.911765	0.789474	0.833333	0.970588	0.195531	0.537313	0.437037	0.636364	0.815126
1922	0.794872	0.970588	0.820513	0.416667	0.787879	0.17801	0.51773	0.56391	0.286822	0.5
1923	0.714286	0.815789	0.852941	0.6	0.55814	0.146739	0.54878	0.405063	0.49635	0.463087
1924	0.846154	0.970588	0.861111	0.611111	1	0.247191	0.436709	0.398601	0.489051	0.801653
1925	0.75	0.970588	0.789474	0.545455	0.547619	0.256098	0.533835	0.503759	0.346667	0.414474
1926	0.8	0.970588	0.885714	0.818182	0.846154	0.167568	0.48	0.435714	0.698413	0.854701
1927	0.789474	1	0.794872	0	0.704545	0.290123	0.442953	0.335616	0.0877193	0.606061
1928	0.783784	0.891892	0.882353	0.219512	0.914286	0.286585	0.677419	0.522388	0.179641	0.524823
1929	0.75	1	0.8	0	0.666667	0.129944	0.642857	0.469799	0.018018	0.551471
1930	0.783784	0.909091	0.837838	0.891892	0.410256	0.325	0.363636	0.43871	0.781513	0.383117
1931	0.74359	0.878788	0.833333	0.939394	0.823529	0.217172	0.526718	0.567568	0.685484	0.664062
1932	0.65	0.823529	0.911765	0.416667	0.777778	0.25731	0.485915	0.246988	0.164557	0.651163
1933	0.694444	0.833333	0.756757	0.348837	0.825	0.267442	0.371429	0.326531	0.2	0.752066
1934	0.586957	0.969697	0.731707	0.589744	0.8	0.224044	0.477941	0.337349	0.38255	0.669355
1935	0.722222	0.885714	0.794118	0.157895	0.777778	0.346405	0.492754	0.363636	0.184713	0.623077
1936	0.868421	0.771429	0.878788	0.4	0.8	0.302857	0.393548	0.435714	0.255814	0.489796
1937	0.594595	0.861111	0.242424	0.432432	0.538462	0.233918	0.589552	0.149254	0.306358	0.618321
1938	0.74359	0.970588	0.916667	0	0.536585	0.218085	0.764228	0.367347	0.018018	0.405229
1939	0.690476	0.852941	0.916667	1	0.378378	0.154696	0.55814	0.384181	0.883929	0.417219
1940	0.738095	1	0.857143	0.942857	1	0.157609	0.886957	0.458904	0.900901	0.721311
1941	0.837838	0.771429	0.942857	0.684211	0.857143	0.289308	0.36	0.666667	0.475524	0.666667
1942	0.804878	0.885714	0.805556	0.488372	0.916667	0.173184	0.39521	0.428571	0.268293	0.676923
1943	0.736842	0.857143	0.852941	0.405405	0.823529	0.297143	0.386667	0.450382	0.322835	0.674419
1944	0.615385	0.941176	0.864865	0.264706	0.882353	0.234568	0.473684	0.296296	0.26506	0.593985
1945	0.75	0.205882	0.725	0	0.833333	0.162651	0.289062	0.380952	0.0267857	0.685039
1946	0.722222	1	0.941176	0.314286	0.738095	0.264901	0.413333	0.55814	0.145349	0.486301
1947	0.710526	0.882353	0.857143	0.375	0.666667	0.240223	0.453237	0.482993	0.192308	0.503497
1948	0.756098	0.864865	0.942857	0.914286	0.622222	0.270588	0.581699	0.391026	0.727273	0.61194
1949	0.815789	0.857143	0.891892	0.380952	0.756757	0.197802	0.520833	0.664179	0.279503	0.565217
1950	0.702703	0.885714	0.820513	0.594595	0.857143	0.233129	0.314286	0.496454	0.4375	0.633588
1951	0.775	1	0.731707	1	0.609756	0.285714	0.520833	0.275168	1	0.405229
1952	0.868421	0.970588	0.885714	0.314286	0.823529	0.170732	0.4	0.469388	0.171429	0.445205
1953	0.648649	0.939394	0.725	0.705882	0.825	0.312883	0.442953	0.359155	0.506944	0.514085
1954	0.756757	0.970588	0.942857	0.236842	0.742857	0.29697	0.593985	0.627907	0.1875	0.528986
1955	0.675	1	0.857143	0.4	0.651163	0.247191	0.507042	0.314815	0.245161	0.445946
1956	0.756757	0.828571	0.941176	0.225	0.909091	0.1875	0.398734	0.492537	0.240506	0.677165
1957	0.756757	0.916667	0.942857	0	0.810811	0.161677	0.5	0.468531	0.0267857	0.562963
1958	0.74359	0.0909091	0.818182	0.555556	0.8	0.179191	0.184615	0.369863	0.447761	0.572464
1959	0.675	0.911765	0.885714	0.236842	0.878788	0.290323	0.503817	0.589552	0.233533	0.783333
1960	0.75	0.942857	0.969697	0.371429	0.586957	0.264151	0.360248	0.450704	0.519084	0.528169
1961	0.761905	0.846154	0.970588	0.461538	0.7	0.235955	0.393064	0.514925	0.242236	0.677165
1962	0.682927	0.970588	0.658537	0.857143	0.939394	0.233333	0.458065	0.287356	0.677419	0.606061
1963	0.692308	0.885714	0.891892	0.611111	0.631579	0.148936	0.450331	0.349315	0.428571	0.576642
1964	0.857143	0.823529	0.911765	0.257143	0.969697	0.268571	0.165605	0.496689	0.213018	0.59854
1965	0.738095	0.771429	0.942857	0	0.590909	0.184834	0.282609	0.544776	0.0272727	0.38961
1966	0.725	0.911765	0.162162	0.560976	0.578947	0.269006	0.452703	0.115385	0.32	0.562044
1967	0.775	0.828571	0.783784	0.285714	0.771429	0.25731	0.418301	0.18239	0.217391	0.51049
1968	0.684211	0.914286	0.891892	0.142857	0.857143	0.196319	0.534351	0.433566	0.0402685	0.633588
1969	0.648649	0.857143	0.885714	0.225	0.608696	0.161677	0.464052	0.298013	0.180723	0.625954
1970	0.815789	0.911765	0.911765	0.171429	0.777778	0.196629	0.618321	0.625	0.225989	0.5
1971	0.891892	0.941176	0.911765	0.378378	0.512821	0.201183	0.55	0.640625	0.131034	0.551471
1972	0.810811	0.666667	0.942857	0.727273	0.571429	0.335443	0.364341	0.48227	0.392857	0.492958
1973	0.789474	0.487179	0.769231	0.456522	1	0.323699	0.340909	0.355072	0.360759	0.910714
1974	0.722222	0.942857	0.789474	0.727273	0.75	0.189189	0.437908	0.344828	0.646154	0.465278
1975	0.846154	0.891892	0.891892	0.228571	0.647059	0.5	0.472222	0.426667	0.121951	0.75
1976	0.777778	0.970588	0.725	0.282051	0.717949	0.333333	0.584615	0.446809	0.179012	0.486301
1977	0.846154	0.969697	0.725	0.275	0.583333	0.241935	0.530303	0.395833	0.227273	0.403846
1978	0.717949	0.911765	0.815789	0.685714	0.684211	0.191011	0.539568	0.395973	0.540146	0.440559
1979	0.763158	0.891892	0.484848	0.411765	0.823529	0.214286	0.383234	0.345865	0.285714	0.441379
1980	0.7	0.852941	0.823529	0.842105	0.55814	0.274286	0.466165	0.401515	0.844828	0.589552
1981	0.777778	0.885714	0.837838	0.868421	0.615385	0.195266	0.503704	0.353741	0.82906	0.576642
1982	0.634146	0.885714	0.861111	0.641026	0.914286	0.24581	0.5	0.530612	0.658915	0.6875
1983	0.810811	0.942857	0.815789	0.717949	0.421053	0.24581	0.431655	0.406897	0.370861	0.406452
1984	0.833333	0.942857	0.4	0.35	0.885714	0.192771	0.410256	0.294118	0.196429	0.674419
1985	0.794872	0.828571	0.454545	0.394737	0.685714	0.283133	0.253333	0.19863	0.180645	0.528571
1986	0.767442	0.4	0.815789	0.176471	0.619048	0.325444	0.228571	0.364964	0.173333	0.583942
1987	0.804878	1	0.885714	0.529412	0.857143	0.225434	0.510204	0.367742	0.364238	0.598485
1988	0.815789	0.888889	0.0882353	0.4	0.733333	0.179487	0.359281	0.0681818	0.353333	0.768595
1989	0.717949	0.833333	0.885714	0.638889	0.909091	0.33758	0.431655	0.385621	0.324675	0.758333
1990	0.756098	0.942857	0.909091	0.184211	0.857143	0.319527	0.573643	0.728	0.0822785	0.648438
1991	0.820513	0.861111	0.368421	0.27027	1	0.198718	0.312057	0.223022	0.279503	0.813559
1992	0.833333	0.916667	0.725	0.294118	0.684211	0.282895	0.451807	0.408163	0.204225	0.410596
1993	0.837838	0.842105	0.731707	1	0.648649	0.204545	0.56	0.442029	0.910714	0.565217
1994	0.769231	1	0.8	0.424242	0.785714	0.158192	0.753968	0.492188	0.347107	0.725806
1995	0.727273	1	0.763158	0.545455	0.857143	0.254438	0.48366	0.352941	0.405405	0.664
1996	0.405405	0.852941	0.914286	0.939394	0.763158	0.131579	0.557143	0.384615	0.721311	0.47619
1997	0.789474	0.941176	0.55814	0.195122	0.666667	0.203593	0.496454	0.374194	0.19883	0.623077
1998	0.789474	0.891892	1	0.326923	0.560976	0.203704	0.607407	0.669355	0.355263	0.472603
[truncated: 8,001 more rows]

## Sheet: Figure 3a
	t-SNE X	t-SNE Y	activity_label
0	28.2612	-12.1497	Active
1	32.8482	-8.52692	Active
2	34.4811	2.82144	Active
3	25.0714	-2.52836	Active
4	22.5968	-5.50322	Active
5	-11.5358	7.2856	Active
6	28.8543	-11.7532	Active
7	-31.3233	-18.0264	Active
8	-31.3231	-18.0264	Active
9	-2.36618	-41.7285	Active
10	29.9122	-29.6832	Active
11	19.4525	14.1311	Active
12	13.6429	-10.7078	Active
13	9.22411	-10.9162	Active
14	29.3804	12.2511	Active
15	29.3804	12.2511	Active
16	33.5122	13.023	Active
17	31.9612	-26.8042	Active
18	31.5498	8.1337	Active
19	-9.24879	-27.6373	Active
20	22.5858	-5.4506	Active
21	9.47092	-25.0966	Active
22	18.6203	-27.6847	Active
23	36.6729	8.98177	Active
24	-19.9564	-20.1854	Active
25	22.6083	-19.9587	Active
26	-20.972	-20.5693	Active
27	21.8295	-13.0168	Active
28	18.739	-17.683	Active
29	33.7465	-0.710743	Active
30	33.358	-9.03191	Active
31	-25.3006	-19.0402	Active
32	-5.25135	-12.2833	Active
33	12.3022	-32.5174	Active
34	38.3495	6.16858	Active
35	39.7047	4.53348	Active
36	28.8697	25.8836	Active
37	1.33087	-16.4989	Active
38	16.5738	14.9859	Active
39	-31.4982	-15.3991	Active
40	13.2783	-16.0653	Active
41	2.16016	-29.3054	Active
42	15.8854	-31.416	Active
43	13.6048	-16.3869	Active
44	22.4061	-3.03452	Active
45	0.80416	1.71774	Active
46	0.998326	-42.8362	Active
47	21.2384	-13.8882	Active
48	-2.14058	-15.814	Active
49	-2.14096	-15.8148	Active
50	39.8985	5.40429	Active
51	-25.0596	-28.4291	Active
52	4.58567	-37.6946	Active
53	23.698	-0.541136	Active
54	47.8828	1.86989	Active
55	30.319	-21.3746	Active
56	14.1981	14.7747	Active
57	16.2407	9.50664	Active
58	-15.6189	-22.6888	Active
59	8.55613	-31.7467	Active
60	17.4853	3.16438	Active
61	-19.2105	-14.8644	Active
62	-15.3864	-22.8986	Active
63	11.4804	-33.2537	Active
64	0.65997	-32.4321	Active
65	9.14128	10.3591	Active
66	4.86579	-25.0463	Active
67	32.3239	12.7371	Active
68	9.86563	-26.5164	Active
69	20.2467	-25.2266	Active
70	21.5222	1.20547	Active
71	3.59657	-12.1897	Active
72	3.59699	-12.1901	Active
73	45.9371	17.7931	Active
74	-27.6294	-20.4837	Active
75	-27.6288	-20.4842	Active
76	18.2173	6.40474	Active
77	32.4927	-23.3025	Active
78	-29.7098	-2.91723	Active
79	47.5696	-8.55173	Active
80	15.3024	-7.81203	Active
81	-12.2135	-15.3152	Active
82	39.9436	6.99367	Active
83	13.3905	14.2376	Active
84	17.5806	3.88607	Active
85	27.3581	17.5239	Active
86	20.2033	-5.89274	Active
87	-5.25135	-12.2832	Active
88	-28.1003	-17.0769	Active
89	-27.5586	-21.5532	Active
90	-7.63624	-35.9857	Active
91	-1.52144	-14.0502	Active
92	27.1818	-21.1137	Active
93	39.482	10.4625	Active
94	-2.58327	-29.906	Active
95	38.4249	-7.17392	Active
96	38.4258	-7.17334	Active
97	-36.3796	-18.7652	Active
98	22.0029	-13.4185	Active
99	-14.2387	-32.4805	Active
100	17.8548	4.81016	Active
101	38.4177	5.54322	Active
102	9.14131	10.3589	Active
103	-3.96864	-31.7766	Active
104	-19.0211	-21.7706	Active
105	-19.0217	-21.7707	Active
106	23.6352	2.82548	Active
107	-24.0234	-17.648	Active
108	20.2288	1.86606	Active
109	2.16247	-13.9534	Active
110	-18.6318	26.1891	Active
111	6.39641	-24.6918	Active
112	4.26926	-38.644	Active
113	15.5383	2.63195	Active
114	30.0385	-21.4966	Active
115	-28.3079	-18.0651	Active
116	37.2557	-14.6999	Active
117	-4.91852	-17.7173	Active
118	-9.28605	30.6491	Active
119	5.20545	-47.801	Active
120	-24.8847	-31.5305	Active
121	-24.8821	-31.5312	Active
122	-24.8824	-31.533	Active
123	25.1462	-33.6367	Active
124	43.9854	18.4439	Active
125	43.9841	18.4437	Active
126	43.984	18.4437	Active
127	34.2287	-17.5514	Active
128	16.7583	-4.81707	Active
129	19.4488	-21.3428	Active
130	-2.0073	-37.1714	Active
131	-14.0415	-11.9543	Active
132	7.77897	-19.6203	Active
133	24.0297	-12.8068	Active
134	18.013	11.1435	Active
135	-22.9724	-27.2	Active
136	34.0862	12.5867	Active
137	10.1157	-10.5742	Active
138	31.9538	23.1646	Active
139	18.0048	11.1114	Active
140	1.14925	-12.9827	Active
141	2.97639	1.82547	Active
142	9.99987	5.31101	Active
143	-6.25549	-32.0397	Active
144	33.2792	17.0992	Active
145	19.248	5.47904	Active
146	20.2404	9.88111	Active
147	-24.1932	-17.1934	Active
148	8.19452	-4.09619	Active
149	22.7756	-15.4265	Active
150	14.4085	-28.5347	Active
151	-36.8092	-12.666	Active
152	4.5878	-37.5451	Active
153	-32.9408	-20.9955	Active
154	36.2604	13.1655	Active
155	21.4717	-27.8224	Active
156	48.3563	-0.761612	Active
157	16.4974	-5.46022	Active
158	10.1769	-27.0707	Active
159	17.1844	-11.9786	Active
160	31.6329	-11.9656	Active
161	31.7659	-26.7835	Active
162	29.0729	-11.0659	Active
163	20.2286	-12.7896	Active
164	13.253	-19.0078	Active
165	-13.5238	-26.4024	Active
166	-3.09117	0.0101421	Active
167	13.8267	15.6161	Active
168	-34.756	-4.65756	Active
169	16.2841	-38.4087	Active
170	-27.0636	-15.2558	Active
171	-27.155	-32.2546	Active
172	25.0585	-2.62949	Active
173	8.46744	-5.05236	Active
174	-5.9636	-6.7376	Active
175	8.11696	-23.0583	Active
176	1.84064	-34.6851	Active
177	-7.93966	-31.3361	Active
178	23.6352	2.82603	Active
179	19.1954	-17.6702	Active
180	24.6433	25.3203	Active
181	24.6433	25.3203	Active
182	38.8074	14.3858	Active
183	0.808355	-29.132	Active
184	1.46295	-45.1406	Active
185	32.5621	-23.3856	Active
186	18.1746	-27.9526	Active
187	37.7051	-24.113	Active
188	-10.5915	-8.44499	Active
189	-23.5593	-15.6604	Active
190	16.5033	-26.1197	Active
191	36.2635	-4.27704	Active
192	-20.6498	-20.8744	Active
193	8.31817	-4.42779	Active
194	8.31871	-4.42721	Active
195	-10.7207	-12.7658	Active
196	33.4399	-16.8612	Active
197	1.82852	-33.3365	Active
198	-1.12927	-21.6256	Active
199	22.4555	16.9953	Active
200	13.006	-31.4709	Active
201	33.0908	21.3692	Active
202	19.2909	-27.8099	Active
203	4.72286	-47.3062	Active
204	-11.9596	-24.728	Active
205	9.02072	-17.0632	Active
206	26.8833	13.9295	Active
207	7.15896	-15.5456	Active
208	21.3288	0.634062	Active
209	30.5177	15.861	Active
210	-25.0596	-28.4291	Active
211	-25.0595	-28.4294	Active
212	-25.0596	-28.4296	Active
213	14.853	2.22523	Active
214	47.8926	-6.45511	Active
215	26.8831	13.9299	Active
216	30.8119	8.41234	Active
217	2.99629	1.77437	Active
218	-8.44033	-22.6321	Active
219	17.6853	4.60208	Active
220	23.9347	-15.8545	Active
221	18.1693	-7.54494	Active
222	13.1803	-35.6459	Active
223	12.8806	-20.9697	Active
224	-23.6246	-34.098	Active
225	33.3323	14.4692	Active
226	30.8117	8.41212	Active
227	23.9398	-26.7481	Active
228	-27.2859	-32.3139	Active
229	-27.2859	-32.3156	Active
230	-27.2859	-32.3156	Active
231	32.6425	16.8484	Active
232	2.16225	-13.9533	Active
233	-11.8776	-28.6655	Active
234	-2.69426	-12.2488	Active
235	-6.36354	-35.6003	Active
236	9.21537	-33.5977	Active
237	32.6032	-23.6016	Active
238	16.4475	15.172	Active
239	-27.5648	-20.6657	Active
240	21.5573	-16.8068	Active
241	20.8318	-32.7004	Active
242	-5.40312	-46.9063	Active
243	1.68151	-13.273	Active
244	-27.2259	-21.7465	Active
245	-10.5817	-43.4416	Active
246	21.8004	-12.9386	Active
247	35.4779	-26.7773	Active
248	33.3345	14.4692	Active
249	24.6993	-19.865	Active
250	32.9597	21.1161	Active
251	30.0893	-14.1211	Active
252	30.0791	-14.1218	Active
253	31.444	-26.8689	Active
254	-11.5609	-18.0855	Active
255	3.3025	-35.3745	Active
256	38.8864	-18.6143	Active
257	13.3729	-14.4893	Active
258	13.373	-14.4894	Active
259	13.3733	-14.4895	Active
260	-26.3558	-18.3377	Active
261	-6.51881	-3.56924	Active
262	45.951	-5.49823	Active
263	-23.2402	-32.399	Active
264	-23.2413	-32.399	Active
265	-23.2412	-32.3989	Active
266	-5.96352	-6.73884	Active
267	-5.96344	-6.73883	Active
268	21.3772	-28.9399	Active
269	-0.662081	-45.5513	Active
270	-32.4882	-16.1175	Active
271	27.5175	-17.2387	Active
272	28.8542	-11.7541	Active
273	-12.639	-29.612	Active
274	2.89435	1.88947	Active
275	32.5294	-23.436	Active
276	8.2879	-23.0978	Active
277	-38.8577	-9.23781	Active
278	9.15108	10.4584	Active
279	-25.0173	-28.4081	Active
280	-13.1792	-32.6929	Active
281	49.0684	12.5176	Active
282	9.26548	3.50575	Active
283	-21.705	-23.8571	Active
284	-46.2438	-0.740625	Active
285	-12.7474	-25.189	Active
286	33.71	-13.0541	Active
287	21.5572	-16.8067	Active
288	20.477	8.0406	Active
289	30.8703	-3.04092	Active
290	19.2908	-27.8091	Active
291	24.3225	-0.522568	Active
292	24.3228	-0.522433	Active
293	24.3225	-0.522594	Active
294	23.8072	23.6245	Active
295	-1.65641	-4.24393	Active
296	-1.65644	-4.24418	Active
297	2.54951	7.53412	Active
298	37.9856	5.0653	Active
299	-13.8582	-21.2351	Active
300	-13.8585	-21.2349	Active
301	-6.27824	-7.53629	Active
302	39.4822	10.4626	Active
303	-28.3027	-18.0635	Active
304	15.8614	4.36456	Active
305	2.23104	-34.6351	Active
306	39.5601	5.54203	Active
307	31.9607	-26.8041	Active
308	-11.4454	7.29227	Active
309	26.2219	-31.906	Active
310	32.6412	16.849	Active
311	-3.09121	0.010093	Active
312	29.0795	-38.2757	Active
313	-7.17277	-36.9866	Active
314	-1.29538	1.26457	Active
315	23.1637	-6.07732	Active
316	20.9319	-29.2339	Active
317	21.8407	-39.943	Active
318	13.3742	-14.4894	Active
319	36.9984	-25.9124	Active
320	-5.5675	-34.0787	Active
321	31.2285	10.5086	Active
322	-2.7174	-24.8666	Active
323	-9.30252	-19.7581	Active
324	6.39277	-24.6911	Active
325	-11.7029	-46.5088	Active
326	0.111559	-51.8321	Active
327	0.11149	-51.8322	Active
328	33.0705	-14.1098	Active
329	1.45604	-39.8094	Active
330	-0.521636	-8.15181	Active
331	-22.9758	-27.3343	Active
332	-13.4952	-11.4153	Active
333	4.57903	-27.3523	Active
334	16.7268	15.3294	Active
335	32.5322	-16.6608	Active
336	16.2406	9.50652	Active
337	-6.64543	-8.56948	Active
338	-7.09504	-33.4931	Active
339	23.072	-11.2108	Active
340	1.89174	-33.3834	Active
341	-5.25155	-12.2833	Active
342	0.279745	-5.68219	Active
343	0.279134	-5.68205	Active
344	-1.9808	-9.05506	Active
345	2.29039	-31.8952	Active
346	30.4279	-2.79234	Active
347	28.0773	18.7542	Active
348	22.7012	-35.9853	Active
349	6.29385	-14.3173	Active
350	-19.6022	-19.6517	Active
351	20.2569	-25.2316	Active
352	-3.84009	-7.62896	Active
353	-17.5715	-24.719	Active
354	33.4112	17.9693	Active
355	33.411	17.9695	Active
356	33.4109	17.9687	Active
357	25.1462	-33.6369	Active
358	-24.1595	-31.0064	Active
359	1.70903	-24.727	Active
360	23.4249	3.84465	Active
361	34.5126	13.8779	Active
362	33.3194	15.0101	Active
363	33.3196	15.0101	Active
364	-4.25316	-18.4193	Active
365	-2.9615	-27.4993	Active
366	10.156	-37.3328	Active
367	10.1557	-37.3283	Active
368	10.3389	-31.8492	Active
369	24.783	-39.3671	Active
370	4.72313	-47.3069	Active
371	31.3435	2.13085	Active
372	26.9039	-17.157	Active
373	45.3482	19.0815	Active
374	45.3482	19.0817	Active
375	45.3482	19.0817	Active
376	-29.6605	-19.8572	Active
377	-29.6605	-19.8572	Active
378	-22.0724	-32.2026	Active
379	-5.91028	-6.95774	Active
380	7.72998	-20.9083	Active
381	12.5805	-32.5762	Active
382	8.96123	-33.2502	Active
383	-16.3563	-18.6193	Active
384	7.27562	-25.9705	Active
385	-9.95133	-17.3151	Active
386	33.5292	1.97078	Active
387	13.4052	-13.9745	Active
388	21.7191	-34.9579	Active
389	17.2071	-12.1669	Active
390	24.7501	19.8129	Active
391	-6.15452	-25.629	Active
392	-6.1549	-25.6308	Active
393	15.8098	4.38658	Active
394	36.2639	-4.27636	Active
395	39.5602	5.54075	Active
396	39.5602	5.54076	Active
397	31.3832	-26.0442	Active
398	18.2153	-0.0178241	Active
399	-34.0283	8.6936	Active
400	-13.1444	-32.5104	Active
401	-13.143	-32.5101	Active
402	16.8581	-6.66142	Active
403	21.7183	-34.9573	Active
404	8.27839	-22.4679	Active
405	-2.22767	0.0916753	Active
406	37.3015	-28.7951	Active
407	22.0055	-13.4192	Active
408	25.9809	22.2939	Active
409	15.7677	4.34642	Active
410	-4.92576	-17.7061	Active
411	-15.2741	-32.5887	Active
412	-15.2743	-32.5886	Active
413	14.6343	-20.3766	Active
414	2.89954	-15.9071	Active
415	2.16192	-13.9533	Active
416	7.9587	-6.57545	Active
417	21.5499	15.1406	Active
418	13.3739	-14.489	Active
419	32.7808	9.63055	Active
420	-3.03831	-9.89467	Active
421	33.7942	13.8711	Active
422	4.90848	21.8421	Active
423	-8.29153	-20.099	Active
424	-23.2385	-32.3999	Active
425	36.3642	-26.8491	Active
426	-9.43682	-10.1828	Active
427	10.0193	5.31498	Active
428	30.1843	-28.786	Active
429	22.7737	-15.4264	Active
430	-14.0922	-12.0644	Active
431	28.889	-11.4954	Active
432	26.8413	-7.79824	Active
433	-5.80881	-10.8885	Active
434	13.257	14.0435	Active
435	33.2519	-12.408	Active
436	17.186	-13.406	Active
437	10.9287	-3.23163	Active
438	1.35662	1.23278	Active
439	-16.4403	-32.6831	Active
440	17.7104	-9.25116	Active
441	-1.72132	-40.588	Active
442	47.8187	14.9164	Active
443	47.8186	14.9164	Active
444	47.8186	14.9164	Active
445	-25.9659	-14.2406	Active
446	16.7295	15.3293	Active
447	19.8211	-21.7568	Active
448	-28.3073	-18.0639	Active
449	-16.4286	-18.778	Active
450	28.6536	-13.5865	Active
451	7.3217	41.3034	Active
452	24.3781	-0.420853	Active
453	-19.9933	-9.24819	Active
454	13.5103	14.4635	Active
455	9.11122	10.4593	Active
456	28.9019	-12.2944	Active
457	-43.412	6.8955	Active
458	-9.53936	-35.3979	Active
459	-13.9143	-13.4068	Active
460	0.580689	1.86607	Active
461	-3.83952	-7.62927	Active
462	7.9981	-23.0783	Active
463	8.00028	-23.0772	Active
464	47.8937	-6.45506	Active
465	47.8935	-6.45477	Active
466	47.8933	-6.45507	Active
467	-0.595352	-51.7139	Active
468	22.6124	-38.0206	Active
469	0.635499	1.8692	Active
470	7.78045	-19.6207	Active
471	-22.211	-35.7655	Active
472	10.0022	-23.2485	Active
473	10.0022	-23.2485	Active
474	18.8867	-7.77491	Active
475	-13.6476	-32.7432	Active
476	17.8587	-13.3534	Active
477	34.7036	-8.42698	Active
478	10.1627	-37.3287	Active
479	10.1635	-37.3323	Active
480	47.8165	14.9998	Active
481	47.8165	14.9998	Active
482	47.8166	14.9998	Active
483	24.4182	-20.998	Active
484	-31.0183	-13.166	Active
485	24.783	-39.3673	Active
486	-13.496	-11.4128	Active
487	13.6728	-26.3468	Active
488	-6.83605	-45.1955	Active
489	-1.86631	-22.1251	Active
490	-47.2313	-5.89382	Active
491	17.5805	3.88629	Active
492	4.80612	-30.2925	Active
493	-29.4048	-17.037	Active
494	39.5602	5.54181	Active
495	39.5597	5.54214	Active
496	18.0125	11.1503	Active
497	-24.8958	-28.4633	Active
498	21.7242	-30.2112	Active
499	20.4179	8.07136	Active
500	11.7152	-24.6223	Active
501	40.6881	18.8025	Active
502	6.39584	-24.6927	Active
503	-11.2031	-14.1146	Active
504	42.7881	7.10996	Active
505	16.9033	-6.06726	Active
506	21.0206	-17.9441	Active
507	16.5562	6.61532	Active
508	25.908	-38.9817	Active
509	20.9564	-34.6034	Active
510	25.3772	-9.7932	Active
511	-0.369396	-49.2269	Active
512	25.1464	-33.6367	Active
513	-13.572	-30.2566	Active
514	32.0474	-22.1447	Active
515	-17.8272	-24.5674	Active
516	17.2085	-17.5634	Active
517	24.1971	-12.7325	Active
518	22.576	-37.2961	Active
519	-6.75305	-12.2048	Active
520	-31.1132	-17.8908	Active
521	-11.5588	33.6824	Active
522	37.9393	-6.90977	Active
523	37.9394	-6.90971	Active
524	22.3204	2.17951	Active
525	27.402	23.624	Active
526	3.61834	-44.9079	Active
527	-18.5185	-15.8903	Active
528	26.8989	15.0591	Active
529	26.8989	15.0591	Active
530	10.3924	3.22293	Active
531	7.58741	-28.3855	Active
532	32.7806	9.63084	Active
533	-11.8157	-44.3087	Active
534	-11.8157	-44.3087	Active
535	51.2372	-0.279538	Active
536	-1.52275	-10.3564	Active
537	-21.6572	-32.2433	Active
538	-0.0850959	-35.3948	Active
539	-12.7208	-45.2054	Active
540	17.2168	-17.5779	Active
541	-5.80767	-12.1622	Active
542	-10.5831	-8.47988	Active
543	24.3546	-39.0717	Active
544	13.576	1.68685	Active
545	3.77729	-49.6967	Active
546	1.59709	-28.9568	Active
547	1.92026	-29.2026	Active
548	-18.9098	-27.8939	Active
549	8.86178	-9.65057	Active
550	32.6385	23.192	Active
551	-12.6953	-17.073	Active
552	1.53483	1.56384	Active
553	-28.305	-18.0641	Active
554	21.4714	-27.8223	Active
555	34.4349	6.14729	Active
556	6.58453	-13.3322	Active
557	12.7635	6.0673	Active
558	12.7631	6.06807	Active
559	12.7631	6.06807	Active
560	17.4583	-2.2696	Active
561	27.3252	17.4771	Active
562	29.9126	-14.1265	Active
563	29.9133	-14.1266	Active
564	29.913	-14.1263	Active
565	37.5047	-18.3872	Active
566	-0.0651046	-38.9041	Active
567	28.79	25.8333	Active
568	-16.6389	-30.1892	Active
569	21.8554	8.19601	Active
570	17.9503	6.26526	Active
571	33.8613	12.7944	Active
572	-0.0782285	-45.9715	Active
573	-6.5318	-21.4957	Active
574	45.7727	18.2193	Active
575	45.7727	18.2192	Active
576	15.2571	-21.3152	Active
577	21.162	-35.338	Active
578	33.0909	21.3684	Active
579	31.7779	22.5975	Active
580	47.8219	1.86641	Active
581	-5.32581	-23.4663	Active
582	4.39976	-38.5182	Active
583	19.291	-27.8099	Active
584	-26.9107	-22.3694	Active
585	16.904	1.86078	Active
586	-16.1511	-18.2402	Active
587	4.92688	-11.4544	Active
588	-4.94387	-17.7847	Active
589	32.0156	-26.9104	Active
590	14.8815	-24.4571	Active
591	13.3561	-22.2898	Active
592	30.3314	23.6393	Active
593	21.722	-30.2097	Active
594	30.8125	8.41247	Active
595	30.8135	8.41172	Active
596	30.8126	8.41274	Active
597	23.6956	-25.8194	Active
598	22.9646	-15.6373	Active
599	-0.841364	-19.6478	Active
600	31.7669	21.8221	Active
601	5.1901	-21.5439	Active
602	33.3695	-7.75876	Active
603	19.1764	-22.5511	Active
604	39.9354	-19.7716	Active
605	-5.02367	-17.6314	Active
606	10.4524	-32.0649	Active
607	-12.1329	-46.4278	Active
608	22.1839	8.6928	Active
609	-7.97408	-27.6487	Active
610	17.6069	-19.2671	Active
611	26.0457	15.3863	Active
612	-32.4936	-21.9885	Active
613	12.5807	-32.5732	Active
614	0.184756	-35.1483	Active
615	-24.4447	-33.3961	Active
616	21.9313	-39.6489	Active
617	-26.3583	-18.3382	Active
618	47.7703	1.86816	Active
619	23.4921	-25.5416	Active
620	28.2052	25.3232	Active
621	2.62109	-25.1506	Active
622	23.8865	-28.3364	Active
623	22.7031	-35.9841	Active
624	2.10619	-38.2447	Active
625	35.5829	-19.0098	Active
626	-15.2286	-24.2642	Active
627	18.1662	-0.11025	Active
628	-23.1035	-7.6536	Active
629	33.9011	-13.3662	Active
630	2.63865	-25.2551	Active
631	15.3542	-5.9212	Active
632	38.4252	-7.174	Active
633	38.426	-7.17329	Active
634	-4.97931	-22.6953	Active
635	-4.9794	-22.6954	Active
636	-4.979	-22.6951	Active
637	-20.9783	-16.3	Active
638	-11.9473	-44.4255	Active
639	19.1105	11.8557	Active
640	-6.22786	-46.5958	Active
641	31.5452	-27.268	Active
642	25.7609	6.58712	Active
643	4.72327	-47.3063	Active
644	-31.2002	-15.4215	Active
645	23.4308	-10.3926	Active
646	31.4304	-6.47877	Active
647	27.2671	17.0107	Active
648	27.8616	-11.0438	Active
649	-9.45854	-27.8477	Active
650	20.2566	-25.2307	Active
651	24.4183	-20.998	Active
652	18.1467	-0.993855	Active
653	-21.2671	-24.3227	Active
654	28.845	3.17103	Active
655	8.11844	-23.058	Active
656	20.629	-4.8999	Active
657	37.0508	-24.8148	Active
658	-14.7735	-35.886	Active
659	33.3581	-9.03168	Active
660	25.2859	-17.8024	Active
661	2.05973	-38.287	Active
662	47.5698	-8.55176	Active
663	46.9481	-6.15022	Active
664	-13.2927	-12.919	Active
665	-13.2936	-12.9186	Active
666	26.1716	-19.5493	Active
667	-16.8157	-33.1745	Active
668	24.8687	-39.4017	Active
669	35.6976	-12.4833	Active
670	1.00995	-42.7421	Active
671	-1.14309	-6.27617	Active
672	46.6541	-3.78627	Active
673	11.7899	-14.8748	Active
674	14.9749	-5.53986	Active
675	-47.3564	-5.87592	Active
676	29.9746	-29.6108	Active
677	-5.80872	-10.8886	Active
678	-5.80875	-10.8886	Active
679	34.9899	-8.29938	Active
680	-5.99061	-6.76383	Active
681	10.1901	7.8227	Active
682	25.0223	-0.761278	Active
683	28.0166	-11.1024	Active
684	25.2525	-14.1046	Active
685	1.46295	-45.1403	Active
686	-2.7334	-30.8273	Active
687	20.2647	-25.2296	Active
688	-10.8196	-28.8268	Active
689	17.9505	6.26524	Active
690	25.7379	-0.781484	Active
691	8.53982	-12.5833	Active
692	22.5291	-1.62762	Active
693	-13.677	-16.2599	Active
694	-0.0901742	2.11597	Active
695	2.58583	-46.3172	Active
696	-31.0621	-17.9639	Active
697	39.9355	-19.7716	Active
698	-5.42854	-24.6347	Active
699	-5.42854	-24.6348	Active
700	30.8141	8.41274	Active
701	2.5758	-35.0584	Active
702	1.5277	-28.9551	Active
703	29.9132	-14.1265	Active
704	25.2023	14.5227	Active
705	4.36442	-38.6851	Active
706	31.7784	22.5982	Active
707	31.7784	22.597	Active
708	31.7788	22.597	Active
709	-44.635	-5.63858	Active
710	-0.0157865	-12.5057	Active
711	-0.983657	-50.3583	Active
712	-11.9473	-44.4256	Active
713	3.79786	-49.7244	Active
714	12.5475	-27.4529	Active
715	0.302059	-36.5065	Active
716	22.6429	-5.38756	Active
717	21.3288	0.63365	Active
718	20.8362	-32.8298	Active
719	20.8362	-32.8298	Active
720	3.98733	-25.4401	Active
721	7.10664	23.2311	Active
722	0.226176	-35.2854	Active
723	-1.3295	-3.84157	Active
724	-9.45765	-27.8486	Active
725	4.84038	-30.3774	Active
726	36.5733	-26.6864	Active
727	8.91943	-15.0078	Active
728	-15.0429	-23.3117	Active
729	13.3036	-30.7309	Active
730	11.4805	-33.2538	Active
731	37.2885	-28.9002	Active
732	34.7558	-18.4563	Active
733	33.4226	-7.75217	Active
734	-21.6671	-19.8268	Active
735	47.0707	2.3225	Active
736	-15.2478	-24.3857	Active
737	-15.2479	-24.3856	Active
738	44.5485	18.7673	Active
739	44.5485	18.7673	Active
740	44.5485	18.7672	Active
741	30.8131	8.41224	Active
742	32.5893	21.8204	Active
743	30.1246	-10.1044	Active
744	42.6222	6.35175	Active
745	24.5123	-8.22922	Active
746	-11.796	-13.5924	Active
747	15.767	4.34681	Active
748	18.1663	-0.110293	Active
749	11.2494	-28.3653	Active
750	35.3993	-7.01669	Active
751	9.11122	10.4602	Active
752	-12.0308	-24.9311	Active
753	0.0908069	-51.743	Active
754	28.0165	-11.1025	Active
755	14.0588	0.230708	Active
756	-32.0209	-15.2094	Active
757	-19.5897	-23.4499	Active
758	13.5587	-34.0865	Active
759	-1.57958	-33.0893	Active
760	27.3978	-20.4624	Active
761	27.3979	-20.4633	Active
762	-25.0598	-28.4293	Active
763	-31.3284	-14.7759	Active
764	14.3206	7.36243	Active
765	29.8343	-22.1889	Active
766	1.30519	2.25167	Active
767	8.3141	-19.5482	Active
768	-3.0153	-27.5251	Active
769	33.5275	1.44802	Active
770	37.2108	-28.8698	Active
771	12.1882	-30.3035	Active
772	35.7362	-3.09094	Active
773	34.8773	-26.5413	Active
774	-8.68111	-32.7813	Active
775	26.0839	0.170593	Active
776	-5.05366	-22.7083	Active
777	28.2869	23.5285	Active
778	24.8713	-38.5169	Active
779	32.324	12.7369	Active
780	-5.0665	-19.3371	Active
781	51.1392	-0.478662	Active
782	19.5388	-20.3423	Active
783	-5.33004	-12.7257	Active
784	-13.2739	-22.7941	Active
785	26.4011	20.3991	Active
786	26.4014	20.3992	Active
787	26.4012	20.3991	Active
788	13.1819	-30.757	Active
789	2.16198	-13.9536	Active
790	2.16216	-13.9533	Active
791	1.29841	-27.8932	Active
792	12.2317	-30.2474	Active
793	-6.40186	-31.9951	Active
794	21.489	-34.4155	Active
795	13.3738	-14.489	Active
796	-1.24119	-10.3595	Active
797	4.71643	-17.2642	Active
798	44.6629	-7.7261	Active
799	19.8644	15.9295	Active
800	33.7101	-13.0534	Active
801	32.5603	-9.60475	Active
802	-0.369193	-49.227	Active
803	-0.369189	-49.227	Active
804	-17.1866	-17.1722	Active
805	21.1417	-17.6205	Active
806	-17.096	-30.5353	Active
807	26.2218	-31.9062	Active
808	4.6264	-17.4118	Active
809	-22.9257	-31.1536	Active
810	9.27772	9.17771	Active
811	27.9596	10.043	Active
812	26.5149	0.689053	Active
813	-2.37022	-6.14969	Active
814	16.574	14.9859	Active
815	22.5944	-28.6291	Active
816	20.9316	-29.234	Active
817	-27.2861	-33.8134	Active
818	-27.2861	-33.8135	Active
819	-22.6561	-31.7143	Active
820	-22.6557	-31.7144	Active
821	-22.656	-31.7143	Active
822	-3.09138	0.00997563	Active
823	-14.0921	-12.0644	Active
824	-13.5128	-34.1588	Active
825	-13.5131	-34.1574	Active
826	15.9179	-32.9135	Active
827	-19.8776	-21.8761	Active
828	32.638	23.1923	Active
829	32.6385	23.1927	Active
830	32.6384	23.1926	Active
831	-10.4844	-43.9343	Active
832	-10.4842	-43.9343	Active
833	-26.6619	-5.79959	Active
834	17.9525	6.26512	Active
835	28.8772	29.2236	Active
836	25.3232	-0.444967	Active
837	-8.75591	-27.227	Active
838	51.2232	-0.433597	Active
839	2.60795	-43.8945	Active
840	25.7377	-0.782464	Active
841	0.090888	-51.7429	Active
842	-6.8961	-23.5952	Active
843	-1.61627	-48.5869	Active
844	34.0887	12.5369	Active
845	31.9612	-26.805	Active
846	-2.34305	-10.7467	Active
847	-4.9524	-12.1008	Active
848	-14.8618	-14.5355	Active
849	-3.84021	-7.6292	Active
850	17.8447	-14.1647	Active
851	-1.63404	-49.7977	Active
852	35.9102	7.19161	Active
853	-32.4928	-21.9867	Active
854	32.0159	-26.9097	Active
855	-15.4337	-25.398	Active
856	-12.818	-35.5979	Active
857	-12.8162	-35.5995	Active
858	11.3761	-28.6533	Active
859	24.0151	-26.8376	Active
860	4.18186	-47.8298	Active
861	27.6138	17.8753	Active
862	45.9737	-6.77266	Active
863	45.9736	-6.77256	Active
864	45.9736	-6.77256	Active
865	27.9619	10.0429	Active
866	23.4981	-15.5703	Active
867	-6.36347	-35.6	Active
868	47.7904	1.87231	Active
869	39.4819	10.4626	Active
870	32.679	1.88463	Active
871	32.679	1.88463	Active
872	33.0193	7.23359	Active
873	8.6499	-32.8984	Active
874	37.3014	-28.7948	Active
875	35.3994	-7.01694	Active
876	16.4169	-38.4061	Active
877	39.1218	-18.647	Active
878	22.8137	-1.00773	Active
879	2.56089	-25.3316	Active
880	-11.8599	-46.4221	Active
881	31.9593	-26.9214	Active
882	16.293	14.8267	Active
883	-1.2959	1.2646	Active
884	32.9618	-19.8129	Active
885	30.6902	-16.063	Active
886	30.6902	-16.063	Active
887	4.64355	-23.3881	Active
888	33.2446	13.6999	Active
889	37.5397	10.2818	Active
890	-6.66749	-4.00769	Active
891	28.8857	3.29492	Active
892	31.6779	8.29242	Active
893	28.3748	23.4555	Active
894	7.99948	-23.0787	Active
895	2.73543	-31.7113	Active
896	9.11291	8.97872	Active
897	18.0787	-13.8903	Active
898	0.111549	-51.8323	Active
899	42.0488	-2.33484	Active
900	12.3036	-12.0916	Active
901	12.3034	-12.0916	Active
902	19.2493	10.417	Active
903	22.5978	-5.50275	Active
904	18.2919	5.4282	Active
905	8.44962	-9.03263	Active
906	-25.964	-13.8654	Active
907	41.3914	-4.16974	Active
908	41.3918	-4.16964	Active
909	41.3919	-4.16961	Active
910	41.3918	-4.16966	Active
911	-28.3084	-18.0641	Active
912	38.4176	-18.6442	Active
913	-19.9583	-21.733	Active
914	31.55	8.13304	Active
915	-28.0989	-17.0765	Active
916	-6.25505	-32.0393	Active
917	17.0385	-6.68479	Active
918	-8.11361	-28.7969	Active
919	9.97301	-26.9369	Active
920	31.3175	-17.4847	Active
921	-5.92439	-29.9364	Active
922	-10.9007	-45.9443	Active
923	-5.68877	-17.0814	Active
924	51.2359	0.152812	Active
925	8.90818	-32.9421	Active
926	-22.6219	-31.6204	Active
927	19.9283	8.64197	Active
928	-11.8518	-13.66	Active
929	35.4161	-7.02234	Active
930	31.7781	22.597	Active
931	-25.0596	-28.4295	Active
932	37.9925	-6.97976	Active
933	-2.82599	-29.9379	Active
934	-31.647	-22.5769	Active
935	8.78204	-9.33794	Active
936	17.9272	6.27402	Active
937	-11.5337	33.6498	Active
938	-5.73228	-8.90773	Active
939	-12.51	-14.8637	Active
940	11.5467	-34.3634	Active
941	11.5467	-34.363	Active
942	38.1439	-25.2555	Active
943	20.9223	-20.7781	Active
944	7.7368	-20.9693	Active
945	25.8558	6.61216	Active
946	4.98679	-11.9161	Active
947	38.8946	3.16609	Active
948	20.836	-32.8294	Active
949	-9.38657	-27.8064	Active
950	18.057	4.49377	Active
951	15.811	4.38609	Active
952	-0.720741	-49.8735	Active
953	-24.8956	-28.4638	Active
954	21.4702	-27.8222	Active
955	32.562	-23.3856	Active
956	46.6541	-3.78617	Active
957	15.7323	4.32281	Active
958	18.7825	12.5048	Active
959	21.4699	-27.8217	Active
960	26.9057	-17.1557	Active
961	51.0393	-0.867909	Active
962	11.4475	-17.4588	Active
963	-30.068	-16.0057	Active
964	-7.84907	-31.4952	Active
965	9.97201	5.12136	Active
966	8.49973	-5.16047	Active
967	20.1443	9.86032	Active
968	-14.7394	-18.9473	Active
969	-9.51458	-35.553	Active
970	-25.4994	-29.0248	Active
971	13.1824	-30.7566	Active
972	9.3807	9.18016	Active
973	-32.0201	-15.2083	Active
974	5.28038	-5.45748	Active
975	25.6594	-34.6055	Active
976	13.8094	-20.1652	Active
977	-10.5977	-8.53534	Active
978	22.5731	-37.3188	Active
979	26.5595	-21.6	Active
980	32.3034	-9.34683	Active
981	21.1736	-39.3916	Active
982	31.8485	-27.1431	Active
983	51.2601	-0.353016	Active
984	37.3013	-28.7948	Active
985	-13.8956	-12.2959	Active
986	-13.8961	-12.2953	Active
987	-13.8955	-12.2959	Active
988	40.8646	-16.3392	Active
989	-0.574587	-34.2861	Active
990	33.5275	2.20548	Active
991	37.3163	-25.3962	Active
992	-12.6822	-46.7764	Active
993	29.6383	-3.91442	Active
994	20.2565	-25.2312	Active
995	32.7806	9.63254	Active
996	28.9502	-25.6252	Active
997	30.2954	8.93403	Active
998	23.1634	-6.10663	Active
999	23.4646	-15.757	Active
1000	-8.18916	-20.1838	Active
1001	-25.7415	-29.1646	Active
1002	22.9839	-4.68126	Active
1003	6.31665	-12.5257	Active
1004	6.31672	-12.5256	Active
1005	6.3169	-12.5258	Active
1006	6.98948	-9.53144	Active
1007	22.571	-37.3205	Active
1008	-5.59974	-34.7919	Active
1009	-2.8237	-29.9386	Active
1010	6.68213	-14.2639	Active
1011	44.2764	17.8592	Active
1012	44.2769	17.8592	Active
1013	-4.56642	-4.17635	Active
1014	21.719	-30.2101	Active
1015	-4.88481	-32.5302	Active
1016	33.3806	18.1271	Active
1017	0.93257	-51.4778	Active
1018	17.3985	-20.9141	Active
1019	33.7109	-13.0538	Active
1020	30.566	9.4409	Active
1021	15.8612	4.36485	Active
1022	2.02046	-34.6044	Active
1023	16.3024	-4.7945	Active
1024	-3.56623	-31.0729	Active
1025	-16.6389	-30.1893	Active
1026	26.3607	-31.8268	Active
1027	26.8207	0.947252	Active
1028	30.8965	2.02663	Active
1029	39.4524	10.4249	Active
1030	30.3249	-21.3911	Active
1031	15.8861	-31.4137	Active
1032	15.8859	-31.4137	Active
1033	9.99906	5.31111	Active
1034	-27.0468	-16.7324	Active
1035	2.55587	7.48408	Active
1036	19.291	-27.8094	Active
1037	30.1657	-21.391	Active
1038	-3.4299	-27.3543	Active
1039	15.5829	-32.5475	Active
1040	33.5276	1.44792	Active
1041	34.9854	-15.6574	Active
1042	34.6349	-12.7331	Active
1043	6.7575	-14.2998	Active
1044	-7.55005	-15.0241	Active
1045	-10.7919	-28.4961	Active
1046	16.178	-16.1139	Active
1047	26.4926	3.62953	Active
1048	37.2886	-28.9002	Active
1049	34.2371	3.23283	Active
1050	21.7203	-30.2117	Active
1051	-5.37707	-19.5855	Active
1052	-1.40533	1.2622	Active
1053	19.5959	-20.4974	Active
1054	-22.7324	-18.8712	Active
1055	13.1924	-34.0698	Active
1056	36.0183	-2.04711	Active
1057	42.8029	5.92339	Active
1058	4.69137	-17.1335	Active
1059	2.16197	-13.9536	Active
1060	2.1623	-13.9533	Active
1061	20.0371	-4.0168	Active
1062	47.893	-6.45505	Active
1063	19.7225	-22.4949	Active
1064	17.8548	4.81016	Active
1065	16.7675	-13.5112	Active
1066	-10.2663	-32.1371	Active
1067	1.72956	16.5879	Active
1068	-15.2477	-24.3857	Active
1069	-10.2946	-31.7998	Active
1070	-5.94825	-26.7126	Active
1071	-27.1556	-32.255	Active
1072	21.2154	-30.7908	Active
1073	11.3271	-27.8943	Active
1074	33.711	-13.0538	Active
1075	47.8933	-6.45505	Active
1076	29.9741	-29.6069	Active
1077	-10.4549	-45.9225	Active
1078	-0.120054	-35.4013	Active
1079	28.3759	23.4556	Active
1080	15.8557	4.39019	Active
1081	0.76259	-36.4107	Active
1082	38.8864	-18.6151	Active
1083	31.7666	21.8225	Active
1084	21.4707	-27.822	Active
1085	-13.9547	-12.0112	Active
1086	-26.8085	-19.3969	Active
1087	6.11792	-20.6156	Active
1088	33.4737	-13.4235	Active
1089	22.5947	-28.6286	Active
1090	32.4577	3.38409	Active
1091	22.5733	-37.3184	Active
1092	20.2941	5.17123	Active
1093	21.8292	-13.0155	Active
1094	33.9427	-17.3936	Active
1095	32.7809	9.63073	Active
1096	39.0721	-18.4308	Active
1097	-6.36342	-35.5996	Active
1098	-6.36336	-35.6004	Active
1099	-6.36221	-35.6013	Active
1100	-18.9635	-14.9464	Active
1101	8.86064	-9.6515	Active
1102	20.0562	-4.5955	Active
1103	8.10954	-11.2732	Active
1104	46.9476	-6.15091	Active
1105	46.9476	-6.15093	Active
1106	9.24166	-33.5966	Active
1107	13.3011	13.62	Active
1108	22.5868	-5.45017	Active
1109	-28.1009	-17.0759	Active
1110	10.6915	-3.18436	Active
1111	33.2494	13.8308	Active
1112	39.2301	3.1206	Active
1113	42.1342	0.568914	Active
1114	20.4497	-11.9342	Active
1115	-2.31241	-29.6733	Active
1116	32.4229	-7.67877	Active
1117	11.8864	-33.0967	Active
1118	-11.3204	-14.2491	Active
1119	4.41096	-38.7601	Active
1120	-13.1914	-26.8104	Active
1121	-5.0529	-22.7083	Active
1122	-5.05202	-22.7085	Active
1123	-5.05201	-22.7088	Active
1124	16.491	6.49601	Active
1125	-13.8541	-21.1769	Active
1126	-13.8541	-21.1769	Active
1127	-26.9296	-19.2996	Active
1128	19.4525	14.1346	Active
1129	-12.5105	-14.8624	Active
1130	-11.1653	-18.4636	Active
1131	31.2093	-25.938	Active
1132	-7.75157	-24.8214	Active
1133	3.61844	-44.9079	Active
1134	17.769	-9.44357	Active
1135	25.2841	-17.8054	Active
1136	14.7894	-19.8081	Active
1137	45.079	17.3648	Active
1138	10.6878	-33.9847	Active
1139	10.6878	-33.9846	Active
1140	10.688	-33.9847	Active
1141	-28.0235	-20.6054	Active
1142	25.6495	-15.8823	Active
1143	22.2538	-5.2504	Active
1144	-3.57364	-8.34993	Active
1145	33.8568	-15.611	Active
1146	-3.03899	-12.594	Active
1147	8.54006	-12.5834	Active
1148	-5.28264	-24.2908	Active
1149	-5.28264	-24.2908	Active
1150	41.9674	0.577671	Active
1151	15.8101	4.38643	Active
1152	31.2093	-25.938	Active
1153	-23.4167	-28.5407	Active
1154	47.0269	-9.34939	Active
1155	47.0269	-9.34979	Active
1156	2.18608	6.78085	Active
1157	-0.360108	1.02698	Active
1158	0.401467	-9.57264	Active
1159	-4.71312	-17.5775	Active
1160	26.0301	-22.1235	Active
1161	21.7187	-34.9584	Active
1162	37.6574	-25.85	Active
1163	33.2185	9.84315	Active
1164	33.2184	9.84323	Active
1165	20.0595	-24.9868	Active
1166	15.3448	-7.80578	Active
1167	21.7187	-34.9582	Active
1168	20.711	-35.8519	Active
1169	2.56522	-35.5221	Active
1170	17.2188	-17.5963	Active
1171	6.46864	-16.2426	Active
1172	-2.28534	0.178995	Active
1173	-18.4901	-15.9443	Active
1174	-18.4895	-15.9449	Active
1175	-25.3981	-15.981	Active
1176	7.08115	23.4545	Active
1177	-22.0725	-32.2026	Active
1178	-35.1928	-4.90771	Active
1179	-3.20104	-30.5013	Active
1180	20.0619	-4.66799	Active
1181	22.7454	-20.3842	Active
1182	10.4222	3.21019	Active
1183	22.3717	-3.40306	Active
1184	3.44011	21.046	Active
1185	22.5739	-37.3175	Active
1186	-11.6346	-12.8387	Active
1187	-6.52758	-8.41119	Active
1188	-10.6272	-45.8538	Active
1189	29.7224	-12.2142	Active
1190	10.4093	3.22246	Active
1191	33.7327	-8.55574	Active
1192	39.0619	-17.9815	Active
1193	-6.23482	-13.3102	Active
1194	28.6657	20.9647	Active
1195	18.3541	-29.0969	Active
1196	-3.56621	-31.0736	Active
1197	26.774	-16.1334	Active
1198	-7.09329	-35.7852	Active
1199	24.9647	-38.1739	Active
1200	-31.6468	-22.5728	Active
1201	28.6096	20.6671	Active
1202	13.3389	-24.2111	Active
1203	22.6601	-1.02964	Active
1204	27.2037	-18.1001	Active
1205	-3.30194	-12.6507	Active
1206	17.6028	-11.3434	Active
1207	4.72309	-47.3066	Active
1208	33.3583	-9.0317	Active
1209	20.2292	-12.7899	Active
1210	-12.5181	-33.3663	Active
1211	-12.5181	-33.3664	Active
1212	31.7043	-22.6996	Active
1213	8.12046	-11.6245	Active
1214	-0.171274	1.93257	Active
1215	-18.0504	23.7116	Active
1216	23.2818	-36.481	Active
1217	-23.2625	-33.6461	Active
1218	-23.2619	-33.6471	Active
1219	-23.2625	-33.6474	Active
1220	-23.2626	-33.6475	Active
1221	-23.262	-33.6472	Active
1222	-23.2622	-33.6469	Active
1223	-5.62107	-21.9513	Active
1224	16.4481	15.171	Active
1225	21.316	3.07233	Active
1226	19.4306	9.2794	Active
1227	14.2444	-37.3346	Active
1228	4.36417	-38.6848	Active
1229	18.7959	-37.4481	Active
1230	18.6197	-24.3554	Active
1231	26.3653	-4.03246	Active
1232	-23.7721	-17.5149	Active
1233	36.9985	-25.9121	Active
1234	1.24159	-45.2253	Active
1235	-1.56233	-40.1165	Active
1236	-2.96195	-0.00698343	Active
1237	26.7827	0.94679	Active
1238	-6.63709	-45.9063	Active
1239	-6.40191	-31.9948	Active
1240	33.5598	10.2619	Active
1241	13.5593	14.5361	Active
1242	15.813	4.42445	Active
1243	37.657	-25.85	Active
1244	43.7622	19.6292	Active
1245	-29.3421	-17.3423	Active
1246	35.9178	16.4564	Active
1247	23.6976	-0.541148	Active
1248	2.29182	-8.16831	Active
1249	17.1526	-11.9503	Active
1250	-3.39388	-0.00176346	Active
1251	13.9207	-29.8569	Active
1252	20.6885	-21.2506	Active
1253	-13.788	-15.1356	Active
1254	9.27785	9.17783	Active
1255	6.77131	-9.5187	Active
1256	9.64927	-21.2294	Active
1257	27.3579	17.5233	Active
1258	4.59833	-27.2938	Active
1259	29.9628	-3.77437	Active
1260	-12.8383	-33.0162	Active
1261	19.931	-26.9294	Active
1262	-19.6255	-17.2143	Active
1263	25.0045	13.3984	Active
1264	-3.84075	-7.62815	Active
1265	32.7158	9.71814	Active
1266	34.9856	-15.657	Active
1267	22.0054	-13.4197	Active
1268	19.4007	-19.4538	Active
1269	26.0457	15.3863	Active
1270	26.0458	15.3863	Active
1271	-0.40848	-33.1844	Active
1272	-5.1395	-19.2627	Active
1273	39.7972	6.91211	Active
1274	-3.84115	-7.62812	Active
1275	-0.841269	-19.6477	Active
1276	13.2783	-16.0653	Active
1277	30.9437	7.14525	Active
1278	30.9437	7.14525	Active
1279	22.6251	-23.4409	Active
1280	20.2592	8.44117	Active
1281	-7.92512	-18.0767	Active
1282	-47.2811	-5.86798	Active
1283	-4.94365	-17.7847	Active
1284	-12.5105	-14.8628	Active
1285	39.1249	4.3724	Active
1286	25.7686	18.5533	Active
1287	-22.9467	-20.0842	Active
1288	-5.07808	-19.2944	Active
1289	-9.24736	-27.6343	Active
1290	-0.662243	-45.5513	Active
1291	26.9039	-17.1562	Active
1292	-2.19959	0.059375	Active
1293	18.2153	-0.0184924	Active
1294	-15.5408	-22.7723	Active
1295	-14.021	-30.0442	Active
1296	33.8415	-5.86903	Active
1297	13.3353	6.44897	Active
1298	-5.78014	-26.7611	Active
1299	-12.8807	-47.097	Active
1300	-1.91776	-22.392	Active
1301	16.2926	14.827	Active
1302	-38.9345	-9.00056	Active
1303	39.6603	5.23209	Active
1304	-35.4914	-8.15736	Active
1305	4.72314	-47.3063	Active
1306	15.3219	-17.6433	Active
1307	-12.8962	-46.7018	Active
1308	26.7738	-16.1338	Active
1309	-10.8537	15.7127	Active
1310	-11.9897	-24.9863	Active
1311	27.6897	17.4397	Active
1312	-3.58496	-0.647693	Active
1313	16.7283	15.3289	Active
1314	32.3559	21.264	Active
1315	18.5303	0.585304	Active
1316	17.9182	4.74207	Active
1317	32.5342	-16.6611	Active
1318	35.2151	-18.6854	Active
1319	-0.449749	-33.4676	Active
1320	-2.01155	-32.1208	Active
1321	-23.7462	-12.2417	Active
1322	24.0515	20.7171	Active
1323	37.675	-25.8491	Active
1324	-32.8877	-23.0256	Active
1325	6.68224	-14.2627	Active
1326	-27.2863	-33.8135	Active
1327	27.2649	-22.457	Active
1328	4.52706	-11.3827	Active
1329	4.5279	-11.3823	Active
1330	-13.8271	-12.2048	Active
1331	29.5605	22.831	Active
1332	31.2227	-17.7936	Active
1333	-30.1685	-16.31	Active
1334	30.8357	2.5069	Active
1335	27.727	-21.6695	Active
1336	20.9169	-38.3421	Active
1337	-15.4942	-32.4108	Active
1338	17.1859	-13.4066	Active
1339	33.3467	-12.633	Active
1340	-22.9756	-27.3343	Active
1341	35.201	-14.6312	Active
1342	10.4975	-7.62496	Active
1343	3.98746	-25.4401	Active
1344	-0.0475688	-43.8571	Active
1345	15.8699	-31.6039	Active
1346	33.5291	1.97079	Active
1347	33.5289	1.97034	Active
1348	33.529	1.97023	Active
1349	23.4809	3.17764	Active
1350	13.5778	-32.6759	Active
1351	11.372	-19.4346	Active
1352	13.4223	-14.5154	Active
1353	20.1606	-5.93294	Active
1354	-12.825	-45.3868	Active
1355	43.5545	-7.0164	Active
1356	22.0057	-13.4193	Active
1357	8.11566	-22.6074	Active
1358	17.2802	-24.2669	Active
1359	-9.30901	-19.7169	Active
1360	11.2296	-4.83311	Active
1361	-13.8953	-12.2954	Active
1362	33.0908	21.3682	Active
1363	-3.20079	-27.7122	Active
1364	-11.1152	-19.9151	Active
1365	0.891296	-35.0767	Active
1366	-17.4471	-28.204	Active
1367	-17.4471	-28.204	Active
1368	-9.84074	-17.1387	Active
1369	4.72287	-47.3064	Active
1370	47.8184	15.0521	Active
1371	47.8185	15.052	Active
1372	47.8186	15.0521	Active
1373	23.6957	-25.8195	Active
1374	36.0663	-18.8646	Active
1375	33.4361	-5.72774	Active
1376	35.415	-7.02507	Active
1377	-2.93313	-12.4696	Active
1378	-3.99042	-18.5527	Active
1379	22.5865	-5.45078	Active
1380	18.1251	-1.04811	Active
1381	19.4617	14.1534	Active
1382	22.9173	-23.7485	Active
1383	-2.58403	-30.0886	Active
1384	37.675	-25.8491	Active
1385	26.902	-17.1562	Active
1386	37.675	-25.8491	Active
1387	-12.7031	-46.7913	Active
1388	23.4168	-37.7643	Active
1389	25.7537	-23.642	Active
1390	-2.82419	-29.9393	Active
1391	21.1174	-36.1502	Active
1392	19.4923	-21.2626	Active
1393	25.8386	-15.9349	Active
1394	33.7075	14.8274	Active
1395	33.709	14.8275	Active
1396	24.5235	-28.1389	Active
1397	13.1816	-30.7566	Active
1398	15.8857	-31.414	Active
1399	-7.60173	-36.724	Active
1400	-7.60193	-36.7239	Active
1401	30.2691	7.41739	Active
1402	-7.32971	-35.8901	Active
1403	-10.9045	-45.9447	Active
1404	29.5759	-30.0113	Active
1405	13.6609	-11.0946	Active
1406	-17.4429	-28.2064	Active
1407	33.7137	-7.91547	Active
1408	9.27054	9.16896	Active
1409	32.7416	9.76363	Active
1410	-14.0228	-30.0432	Active
1411	-20.6839	-29.3788	Active
1412	17.44	-21.0771	Active
1413	-25.4418	-8.40821	Active
1414	-23.2631	-33.6468	Active
1415	14.8886	1.28319	Active
1416	47.5937	-6.20152	Active
1417	-23.2625	-33.6468	Active
1418	-23.2619	-33.6472	Active
1419	-23.2624	-33.6466	Active
1420	-23.2627	-33.6467	Active
1421	9.21223	9.21583	Active
1422	1.97866	-39.6456	Active
1423	-7.84936	-31.4953	Active
1424	28.2275	19.6272	Active
1425	-9.22493	-32.762	Active
1426	37.675	-25.849	Active
1427	31.7787	22.5971	Active
1428	-0.662274	-45.5513	Active
1429	15.5842	-32.2632	Active
1430	7.80369	-3.64672	Active
1431	21.2851	-29.0369	Active
1432	3.26436	-52.8169	Active
1433	26.904	-17.1566	Active
1434	-32.8877	-23.0254	Active
1435	-5.2515	-12.2836	Active
1436	-5.25145	-12.2835	Active
1437	13.5088	14.4632	Active
1438	-0.0848125	-35.3945	Active
1439	-1.00805	-16.8686	Active
1440	-11.5338	33.6502	Active
1441	9.31608	9.12487	Active
1442	-26.0986	-18.2108	Active
1443	27.3581	17.5238	Active
1444	-7.53256	-28.8316	Active
1445	10.453	-32.0676	Active
1446	26.0457	15.3863	Active
1447	26.0458	15.3863	Active
1448	9.21223	9.21583	Active
1449	17.2422	14.1918	Active
1450	-33.8927	-21.9419	Active
1451	21.4712	-27.8224	Active
1452	23.1026	-4.403	Active
1453	25.0044	13.3985	Active
1454	-5.97458	-18.6558	Active
1455	18.0806	-8.20733	Active
1456	-33.2349	-21.6099	Active
1457	-33.235	-21.6099	Active
1458	-33.2347	-21.61	Active
1459	-13.8583	-21.235	Active
1460	-13.8583	-21.2349	Active
1461	0.0894677	-44.0473	Active
1462	22.8139	-1.00732	Active
1463	20.004	-8.51184	Active
1464	-12.8909	-25.0681	Active
1465	-0.787815	-4.72707	Active
1466	12.9735	0.89304	Active
1467	27.6467	-21.5579	Active
1468	7.78055	-19.6201	Active
1469	17.4104	-27.7654	Active
1470	9.27783	9.17773	Active
1471	22.9647	-15.6371	Active
1472	8.0001	-23.0785	Active
1473	8.11062	-28.1836	Active
1474	33.4808	-6.19133	Active
1475	19.3395	-31.1528	Active
1476	-14.0922	-12.0644	Active
1477	-2.54355	-6.09385	Active
1478	33.6749	-0.469713	Active
1479	31.5085	21.4664	Active
1480	41.8947	18.7069	Active
1481	41.8945	18.7069	Active
1482	-6.73986	-12.2081	Active
1483	22.8134	-1.00763	Active
1484	-12.6907	-33.119	Active
1485	-12.6909	-33.1195	Active
1486	-10.6135	-28.6231	Active
1487	35.5826	-15.3235	Active
1488	-47.2521	-5.87956	Active
1489	25.1478	-27.9324	Active
1490	-31.6471	-22.5729	Active
1491	-5.25132	-12.2836	Active
1492	-5.25152	-12.2837	Active
1493	-5.25172	-12.2836	Active
1494	-5.25152	-12.2836	Active
1495	5.12139	-21.02	Active
1496	-10.5985	-8.53491	Active
1497	13.3561	-22.2895	Active
1498	1.0219	-42.7269	Active
1499	-1.38063	-7.05939	Active
1500	3.26388	-35.4989	Active
1501	10.3397	-31.8491	Active
1502	20.8318	-32.7006	Active
1503	23.6843	-25.7325	Active
1504	-7.7941	-24.8543	Active
1505	18.7848	12.5051	Active
1506	22.1339	-34.5124	Active
1507	13.1813	-30.7571	Active
1508	13.1814	-30.757	Active
1509	7.63559	-21.0777	Active
1510	9.99874	5.31307	Active
1511	-1.12775	-21.5999	Active
1512	28.0125	10.0397	Active
1513	-0.226488	-46.6489	Active
1514	34.8139	-25.7422	Active
1515	16.7873	-4.36158	Active
1516	-0.158613	1.95691	Active
1517	8.466	-14.0542	Active
1518	-12.1059	-41.1713	Active
1519	21.7192	-34.9579	Active
1520	21.7181	-34.9574	Active
1521	-0.983657	-50.3583	Active
1522	22.6431	-5.38767	Active
1523	-18.9744	-15.0802	Active
1524	-11.917	34.7786	Active
1525	-6.64606	-3.99863	Active
1526	27.6045	7.04894	Active
1527	27.6297	7.0553	Active
1528	-17.8271	-24.5711	Active
1529	-15.3854	-22.8999	Active
1530	-9.38658	-27.8061	Active
1531	-47.2811	-5.86799	Active
1532	-11.3523	-15.7508	Active
1533	12.7469	-20.9914	Active
1534	33.2494	13.8308	Active
1535	-35.5584	-8.31815	Active
1536	-2.74034	-30.9827	Active
1537	46.8472	-5.84679	Active
1538	46.8472	-5.84686	Active
1539	13.9317	-20.2367	Active
1540	-8.44867	-22.6651	Active
1541	34.8558	-18.1694	Active
1542	30.1198	2.4285	Active
1543	-2.50005	-12.8967	Active
1544	26.9034	-17.1557	Active
1545	1.28728	-27.8734	Active
1546	30.1667	-7.54942	Active
1547	30.1667	-7.54937	Active
1548	17.9814	-0.00155718	Active
1549	29.0796	-38.2758	Active
1550	30.878	-2.89859	Active
1551	17.2335	-3.44538	Active
1552	17.2336	-3.4455	Active
1553	4.47038	-27.7999	Active
1554	22.436	-20.8545	Active
1555	3.70291	19.5724	Active
1556	28.299	-3.0573	Active
1557	28.3005	-3.05731	Active
1558	28.2992	-3.0573	Active
1559	17.0454	-27.5932	Active
1560	9.06518	-33.5131	Active
1561	-11.5515	29.0313	Active
1562	25.3256	-14.383	Active
1563	46.223	17.5725	Active
1564	33.512	13.0233	Active
1565	-23.2569	-32.4615	Active
1566	-28.1004	-17.0762	Active
1567	-27.2871	-32.3147	Active
1568	13.239	14.1518	Active
1569	-11.8158	-44.3088	Active
1570	-11.724	-31.1032	Active
1571	-12.5553	-14.9461	Active
1572	-5.96133	-41.9217	Active
1573	14.6345	13.1262	Active
1574	-3.03899	-12.594	Active
1575	6.0948	19.6058	Active
1576	40.6349	-2.94431	Active
1577	-2.31241	-29.6734	Active
1578	31.4411	8.19774	Active
1579	13.4357	15.982	Active
1580	-13.1801	-32.6919	Active
1581	21.7184	-34.9574	Active
1582	-28.1006	-17.0766	Active
1583	37.4578	-28.67	Active
1584	-3.48292	-12.7261	Active
1585	-12.4848	-33.3254	Active
1586	-12.4842	-33.3254	Active
1587	2.06666	-36.2108	Active
1588	-0.542917	-8.18919	Active
1589	18.1469	-0.993717	Active
1590	-1.26458	1.25117	Active
1591	20.464	8.07388	Active
1592	16.2934	14.8266	Active
1593	48.0188	13.6508	Active
1594	48.0189	13.6508	Active
1595	48.0184	13.6507	Active
1596	37.7751	-24.7514	Active
1597	12.7633	6.06765	Active
1598	5.36466	-22.6839	Active
1599	19.1373	0.450644	Active
1600	19.3833	5.2461	Active
1601	-1.44721	-14.0606	Active
1602	12.3508	6.50183	Active
1603	8.61156	-5.00969	Active
1604	13.8791	4.92561	Active
1605	23.5614	-28.7656	Active
1606	34.0205	-16.3829	Active
1607	17.2289	-6.13182	Active
1608	9.06514	-33.5135	Active
1609	26.902	-17.156	Active
1610	-15.0905	-32.5926	Active
1611	-15.0906	-32.5927	Active
1612	20.5667	2.02802	Active
1613	39.0721	-18.4308	Active
1614	-28.2415	-18.0929	Active
1615	31.9542	-26.8973	Active
1616	4.24356	-11.786	Active
1617	15.8557	-38.4255	Active
1618	10.5601	7.62664	Active
1619	34.8671	25.814	Active
1620	-3.8397	-7.62938	Active
1621	30.7966	-21.4132	Active
1622	-0.116643	-49.1669	Active
1623	-8.02297	-20.2111	Active
1624	17.2802	-24.2669	Active
1625	27.4469	23.6314	Active
1626	12.4152	-11.7229	Active
1627	12.4153	-11.7223	Active
1628	4.72281	-47.3064	Active
1629	-6.99435	-26.374	Active
1630	22.8157	-1.00708	Active
1631	-7.82893	-31.7606	Active
1632	10.0306	5.16869	Active
1633	36.7358	6.61076	Active
1634	22.5947	-28.6291	Active
1635	19.3839	5.24629	Active
1636	1.22634	2.32796	Active
1637	-10.3188	-29.2974	Active
1638	14.7695	-24.3543	Active
1639	28.8773	-25.5753	Active
1640	1.00124	-14.1572	Active
1641	24.4247	-21.2108	Active
1642	2.15961	-29.3053	Active
1643	36.2642	-4.27698	Active
1644	22.7469	-20.3842	Active
1645	39.7972	6.91252	Active
1646	10.1152	-10.5745	Active
1647	-9.7249	-16.7986	Active
1648	21.5269	-14.4002	Active
1649	21.316	3.07233	Active
1650	28.9018	-12.2935	Active
1651	23.365	4.21478	Active
1652	10.8597	-25.0059	Active
1653	47.8937	-6.45509	Active
1654	30.3673	-21.366	Active
1655	22.7016	-35.9846	Active
1656	-5.87263	-26.7806	Active
1657	-5.87274	-26.7804	Active
1658	33.0907	21.3692	Active
1659	48.3309	-4.39339	Active
1660	19.2566	-8.5477	Active
1661	-21.719	-22.8547	Active
1662	16.9036	1.86053	Active
1663	25.8431	-31.672	Active
1664	22.7468	-20.3841	Active
1665	22.487	-30.8453	Active
1666	-6.8173	-26.3557	Active
1667	-6.81729	-26.3561	Active
1668	-6.81741	-26.3539	Active
1669	-6.62889	-45.9581	Active
1670	-0.138806	-44.8392	Active
1671	10.4068	3.20923	Active
1672	33.2186	9.84327	Active
1673	37.3844	-29.0123	Active
1674	16.7296	15.3289	Active
1675	39.895	-19.6719	Active
1676	28.5806	-13.6254	Active
1677	-6.07417	-33.4022	Active
1678	-28.308	-18.0639	Active
1679	-33.235	-21.6099	Active
1680	17.71	-13.2035	Active
1681	-2.67426	-12.003	Active
1682	-8.43266	-22.7272	Active
1683	-13.3636	-46.2674	Active
1684	51.446	-0.201482	Active
1685	35.3228	-27.7729	Active
1686	36.094	5.39829	Active
1687	6.53049	26.3422	Active
1688	6.53044	26.3423	Active
1689	-18.2223	-15.0598	Active
1690	17.4387	-7.38191	Active
1691	34.086	12.5865	Active
1692	-4.93356	10.428	Active
1693	7.40806	-11.4282	Active
1694	27.3572	17.522	Active
1695	30.811	8.41233	Active
1696	9.1412	10.3594	Active
1697	22.7759	-15.4265	Active
1698	22.7719	-15.4265	Active
1699	22.7733	-15.4271	Active
1700	10.0187	5.31984	Active
1701	37.6751	-25.849	Active
1702	34.7411	-18.3875	Active
1703	-7.04129	-44.7998	Active
1704	-7.0413	-44.7997	Active
1705	-31.9702	-15.4572	Active
1706	42.0491	-2.33521	Active
1707	22.7734	-15.4272	Active
1708	4.56117	-23.4812	Active
1709	-15.2167	-24.4639	Active
1710	-2.92722	-10.3162	Active
1711	17.3984	-20.9143	Active
1712	-0.595114	-51.7158	Active
1713	39.1278	-17.4751	Active
1714	7.77895	-19.6199	Active
1715	39.5606	5.5423	Active
1716	39.5606	5.54244	Active
1717	20.2039	2.14628	Active
1718	0.249503	-51.0652	Active
1719	4.01887	-29.6106	Active
1720	33.4833	1.3285	Active
1721	45.0674	19.2866	Active
1722	45.064	19.2949	Active
1723	45.0675	19.2866	Active
1724	17.2064	-20.3065	Active
1725	33.0908	21.3693	Active
1726	0.111633	-51.8323	Active
1727	-13.1912	-26.8103	Active
1728	0.932568	-51.4778	Active
1729	-14.0208	-30.0404	Active
1730	19.9242	-31.04	Active
1731	24.4874	-12.5354	Active
1732	14.779	1.45726	Active
1733	-25.8192	-14.862	Active
1734	26.7736	-16.1336	Active
1735	31.1933	-2.53212	Active
1736	-2.9273	-10.3167	Active
1737	6.65884	-23.8428	Active
1738	-21.6556	-36.2525	Active
1739	-2.82408	-29.9392	Active
1740	-12.2828	-34.1643	Active
1741	32.6804	1.88489	Active
1742	14.9475	-28.0897	Active
1743	33.3637	-5.78569	Active
1744	-12.5986	-46.8683	Active
1745	30.5861	-3.37139	Active
1746	-25.8192	-14.862	Active
1747	6.87173	24.0716	Active
1748	7.99921	-23.0783	Active
1749	-31.2203	-22.7618	Active
1750	20.2926	-20.3745	Active
1751	14.161	3.70175	Active
1752	39.4411	10.4177	Active
1753	4.2695	-38.6442	Active
1754	-9.75184	-16.8646	Active
1755	-34.8012	-4.55205	Active
1756	-3.83958	-7.62918	Active
1757	-3.84	-7.62935	Active
1758	1.99046	-39.6508	Active
1759	33.1173	-2.31672	Active
1760	-8.68053	-32.7812	Active
1761	13.1576	-20.9701	Active
1762	34.435	6.14729	Active
1763	25.0714	-2.52859	Active
1764	25.0713	-2.52753	Active
1765	25.0715	-2.52836	Active
1766	-13.8002	-11.8649	Active
1767	-5.80753	-12.1622	Active
1768	-28.8657	34.5231	Active
1769	24.7351	19.934	Active
1770	24.5228	-21.3961	Active
1771	15.6227	0.771177	Active
1772	-26.9302	-19.2986	Active
1773	4.07022	-29.5999	Active
1774	-15.0903	-32.5936	Active
1775	-15.0905	-32.5923	Active
1776	17.3975	15.9021	Active
1777	14.0987	0.285484	Active
1778	27.6757	-6.29683	Active
1779	-24.8838	-31.5323	Active
1780	8.50181	-5.16128	Active
1781	10.4067	3.20924	Active
1782	5.25209	-43.724	Active
1783	13.3564	-22.2897	Active
1784	13.3563	-22.291	Active
1785	51.0087	-0.91957	Active
1786	37.0507	-24.8147	Active
1787	32.2316	12.3432	Active
1788	24.6832	19.8822	Active
1789	35.6334	-18.8346	Active
1790	22.9185	-16.5164	Active
1791	17.4097	-27.7649	Active
1792	30.3327	23.6394	Active
1793	25.0711	-2.52461	Active
1794	2.14793	6.75154	Active
1795	-23.2424	-32.399	Active
1796	-0.171275	1.93258	Active
1797	4.56111	-23.4811	Active
1798	24.6431	25.3533	Active
1799	24.6434	25.3203	Active
1800	33.2254	-5.18942	Active
1801	13.7263	-19.9431	Active
1802	32.5896	21.8204	Active
1803	21.3546	3.27993	Active
1804	1.46229	-45.1405	Active
1805	18.5218	-1.70824	Active
1806	-17.8274	-24.5676	Active
1807	-28.595	-17.1265	Active
1808	33.711	-13.0538	Active
1809	13.3999	-30.1617	Active
1810	27.5724	-19.9328	Active
1811	-14.5253	-33.9452	Active
1812	-14.5253	-33.9452	Active
1813	6.60255	-41.6759	Active
1814	25.0204	-21.1022	Active
1815	32.42	12.8472	Active
1816	-10.9043	-45.9447	Active
1817	-23.2425	-32.399	Active
1818	6.995	-20.8514	Active
1819	34.3132	-16.7715	Active
1820	-10.7152	-12.8913	Active
1821	-6.73448	-3.98968	Active
1822	23.6957	-25.8183	Active
1823	1.96506	-34.7462	Active
1824	4.05907	-25.5403	Active
1825	-11.0672	-14.1729	Active
1826	10.5457	-31.941	Active
1827	28.8723	25.8832	Active
1828	-4.80639	-17.5214	Active
1829	20.233	-5.98332	Active
1830	13.561	1.68132	Active
1831	33.8622	12.7945	Active
1832	9.26396	9.10361	Active
1833	9.45866	9.12946	Active
1834	11.1155	-33.0847	Active
1835	-25.7456	-18.2318	Active
1836	13.8091	-20.165	Active
1837	1.3602	-36.1325	Active
1838	35.6975	-12.4834	Active
1839	-1.61621	-48.5871	Active
1840	33.48	3.34414	Active
1841	24.3546	-39.0716	Active
1842	23.6777	2.66987	Active
1843	22.5944	-28.6289	Active
1844	37.267	-14.6423	Active
1845	4.39415	-25.4535	Active
1846	-1.50116	-46.2539	Active
1847	1.84084	-34.6849	Active
1848	17.8199	-13.9534	Active
1849	7.29604	-28.5367	Active
1850	-18.9374	-27.8817	Active
1851	-18.9376	-27.8893	Active
1852	-5.25152	-12.2838	Active
1853	-9.30904	-19.7169	Active
1854	26.4522	-18.0569	Active
1855	30.8831	-5.88478	Active
1856	-36.8039	-12.6709	Active
1857	30.3314	23.6394	Active
1858	-1.13484	-21.6507	Active
1859	25.8589	-39.9901	Active
1860	-3.73406	-24.2721	Active
1861	-19.281	-3.62591	Active
1862	17.1866	-13.406	Active
1863	17.4202	-20.9579	Active
1864	21.7181	-34.9604	Active
1865	-25.0595	-28.4294	Active
1866	-11.6256	-15.4748	Active
1867	14.5985	-10.1521	Active
1868	1.33102	-16.4987	Active
1869	31.2082	-25.9377	Active
1870	30.3308	23.6383	Active
1871	-14.0213	-30.0468	Active
1872	30.4285	-2.79229	Active
1873	14.3206	7.36239	Active
1874	32.4721	-23.3835	Active
1875	-22.6557	-31.7142	Active
1876	-0.369522	-49.2272	Active
1877	31.0944	9.83114	Active
1878	-10.4474	-29.5025	Active
1879	1.68122	-13.2733	Active
1880	1.68096	-13.2737	Active
1881	-1.13452	-21.6521	Active
1882	16.6577	0.480391	Active
1883	8.07722	-6.73062	Active
1884	22.9172	-5.79603	Active
1885	9.27774	9.17497	Active
1886	-10.2072	-9.02283	Active
1887	-5.30209	-22.8624	Active
1888	25.697	-17.6013	Active
1889	45.949	-5.32585	Active
1890	33.3421	-0.0499389	Active
1891	33.1495	9.96764	Active
1892	21.7251	-30.2095	Active
1893	17.4934	11.0309	Active
1894	-28.3085	-18.0641	Active
1895	39.5597	5.54176	Active
1896	39.5599	5.54186	Active
1897	-15.0937	-24.5553	Active
1898	-36.4687	-18.6356	Active
1899	51.4316	-0.311645	Active
1900	20.6283	-20.8444	Active
1901	7.40815	-11.4281	Active
1902	33.7091	-13.055	Active
1903	36.285	13.2086	Active
1904	5.16627	-46.8782	Active
1905	8.93832	-17.0377	Active
1906	22.2	-13.1075	Active
1907	-25.5735	-17.8775	Active
1908	36.9912	13.3166	Active
1909	6.3967	-24.6933	Active
1910	33.2495	13.8308	Active
1911	35.2299	26.0103	Active
1912	38.3493	6.16738	Active
1913	2.60873	-15.7449	Active
1914	8.96033	-11.2775	Active
1915	0.111678	-51.832	Active
1916	30.7118	-2.03486	Active
1917	20.8823	-18.1094	Active
1918	16.7266	15.3298	Active
1919	-6.2539	-32.0379	Active
1920	39.9436	6.9937	Active
1921	2.78337	-46.5847	Active
1922	-7.2533	-15.2618	Active
1923	40.3214	-4.81513	Active
1924	-5.05338	-22.7085	Active
1925	38.4176	5.54385	Active
1926	30.8127	8.41218	Active
1927	1.46296	-45.1407	Active
1928	-5.96352	-6.73806	Active
1929	-2.92747	-10.3164	Active
1930	3.13639	-35.3827	Active
1931	33.9162	-6.05487	Active
1932	-21.7567	-20.8061	Active
1933	-24.762	-17.334	Active
1934	8.46518	-14.0545	Active
1935	19.455	-24.5402	Active
1936	-13.8951	-12.2955	Active
1937	1.63615	-36.3273	Active
1938	-7.50776	-25.5186	Active
1939	11.214	-4.84694	Active
1940	32.0856	-7.21015	Active
1941	-47.281	-5.86813	Active
1942	22.745	-20.3842	Active
1943	33.3579	-9.03188	Active
1944	37.5226	10.2962	Active
1945	-4.93565	-22.9515	Active
1946	-9.2865	-12.8079	Active
1947	29.912	-29.6833	Active
1948	30.7119	-2.03488	Active
1949	7.63737	-3.71044	Active
1950	7.63623	-3.71037	Active
1951	44.4122	-8.82299	Active
1952	44.4122	-8.82304	Active
1953	44.4123	-8.8231	Active
1954	13.1324	-23.7411	Active
1955	23.2734	-31.2664	Active
1956	47.7648	13.0535	Active
1957	47.7654	13.0532	Active
1958	47.7651	13.0531	Active
1959	17.0444	-27.5935	Active
1960	31.8326	20.4145	Active
1961	-17.0963	-30.5356	Active
1962	32.642	16.8484	Active
1963	22.5947	-28.6292	Active
1964	17.0457	-27.5927	Active
1965	37.7047	-24.1146	Active
1966	28.1968	-16.4119	Active
1967	9.09953	-16.5664	Active
1968	-19.5904	-17.2886	Active
1969	23.5194	-41.8103	Active
1970	34.8671	25.814	Active
1971	34.8671	25.814	Active
1972	34.8671	25.814	Active
1973	22.0055	-13.4191	Active
1974	37.3853	-18.3364	Active
1975	-11.0757	-19.9012	Active
1976	5.12134	-21.0198	Active
1977	14.8751	-21.233	Active
1978	-25.4382	-21.7009	Active
1979	-25.4382	-21.7009	Active
1980	-20.293	-19.3103	Active
1981	-7.41871	-36.1254	Active
1982	-7.41873	-36.125	Active
1983	8.55642	-31.7468	Active
1984	21.316	3.07233	Active
1985	-17.0747	-32.3312	Active
1986	48.3356	-5.78951	Active
1987	48.3357	-5.78916	Active
1988	17.3013	-6.52682	Active
1989	33.6749	-0.469727	Active
1990	33.675	-0.469675	Active
1991	22.8382	-12.8838	Active
1992	25.8728	-39.9072	Active
1993	23.4645	-15.7571	Active
1994	34.8671	25.814	Active
1995	-26.0672	-15.0095	Active
1996	9.20745	9.7474	Active
1997	51.2232	-0.43359	Active
1998	19.461	14.1551	Active
[truncated: 13,879 more rows]

## Sheet: Figure 3c
Condition	Recall (%)	Precision (count)
Baseline	0.88	0.19
Active	4.95	2.39

## Sheet: Figure 4a
	t-SNE X	t-SNE Y	source
0	17.3408	-17.9972	Training set
1	13.6061	-1.47065	Training set
2	18.4298	2.63509	Training set
3	9.97526	-10.6124	Training set
4	5.18887	-40.6763	Training set
5	3.78056	-17.7104	Training set
6	-22.7397	-19.4088	Training set
7	15.049	2.9379	Training set
8	-24.2402	-7.36358	Training set
9	12.3787	1.80655	Training set
10	30.2191	-9.46838	Training set
11	38.916	-15.9583	Training set
12	-14.8585	12.9504	Training set
13	14.8293	-21.878	Training set
14	-14.7048	-36.5568	Training set
15	8.09331	0.245689	Training set
16	24.8185	-35.318	Training set
17	17.1952	-20.8332	Training set
18	-17.3811	1.36645	Training set
19	-22.1665	-5.11121	Training set
20	-23.8887	-40.4863	Training set
21	27.5333	-27.692	Training set
22	9.38773	-18.2314	Training set
23	3.67652	-19.7569	Training set
24	-29.0605	-31.6359	Training set
25	16.6575	-9.19204	Training set
26	31.9801	4.10261	Training set
27	16.9381	-17.5477	Training set
28	4.79577	-4.71322	Training set
29	17.4881	-19.7732	Training set
30	-3.05905	-39.9786	Training set
31	16.0005	-9.74785	Training set
32	-9.74463	29.2269	Training set
33	-1.37186	-25.0574	Training set
34	-2.85354	-27.712	Training set
35	-14.2324	-42.1274	Training set
36	0.468961	-39.1473	Training set
37	-23.2608	7.46551	Training set
38	-25.7177	2.51036	Training set
39	13.9793	6.61191	Training set
40	-0.420149	-14.9758	Training set
41	-26.5908	9.99142	Training set
42	-5.65663	12.493	Training set
43	30.9186	-10.1198	Training set
44	-23.4814	-19.8054	Training set
45	19.6606	-30.2053	Training set
46	2.68531	-13.439	Training set
47	-17.615	-29.9275	Training set
48	31.497	-17.9362	Training set
49	-33.3725	-23.8784	Training set
50	21.0511	-33.2599	Training set
51	34.7644	-11.7612	Training set
52	25.8923	-8.83962	Training set
53	18.8619	-41.0207	Training set
54	0.652125	-9.72986	Training set
55	0.297413	15.9558	Training set
56	9.57869	-29.93	Training set
57	-2.63404	-40.0636	Training set
58	34.9532	-3.46215	Training set
59	21.3038	-27.2081	Training set
60	31.677	-29.6926	Training set
61	-28.4409	8.55873	Training set
62	23.6138	-32.8818	Training set
63	-36.3815	12.86	Training set
64	8.7657	5.51564	Training set
65	-22.1126	-25.9749	Training set
66	30.5758	-30.2793	Training set
67	-28.7747	0.406731	Training set
68	25.8798	-2.31804	Training set
69	-5.05263	-18.1308	Training set
70	25.4908	4.71316	Training set
71	-1.2676	-15.3426	Training set
72	28.9171	-29.0908	Training set
73	9.80139	6.84057	Training set
74	-20.9584	11.3942	Training set
75	29.0464	-30.2609	Training set
76	24.2446	-28.7362	Training set
77	-33.5334	13.5149	Training set
78	23.4188	-25.7816	Training set
79	34.7725	-3.22418	Training set
80	-9.86858	-33.4949	Training set
81	25.3842	3.42403	Training set
82	-29.3793	-28.5847	Training set
83	19.8071	-5.45176	Training set
84	24.2429	-7.43258	Training set
85	-25.1645	-35.3735	Training set
86	-7.55401	-18.8153	Training set
87	33.911	-0.926821	Training set
88	-30.4343	-6.601	Training set
89	-19.657	6.55435	Training set
90	9.51633	21.1476	Training set
91	34.0443	-0.613001	Training set
92	8.11606	-34.8178	Training set
93	19.8357	14.4943	Training set
94	31.6731	-27.5323	Training set
95	11.19	-37.6579	Training set
96	8.23196	-38.1569	Training set
97	-0.94278	-33.9837	Training set
98	-34.3745	17.6432	Training set
99	-13.9011	5.03255	Training set
100	24.5809	-6.18919	Training set
101	-24.5078	-3.73232	Training set
102	-2.29536	-29.2637	Training set
103	-21.5746	-21.2835	Training set
104	10.3759	-22.8604	Training set
105	-10.5702	8.33934	Training set
106	-18.1355	-6.41368	Training set
107	32.4418	-1.95602	Training set
108	-6.64844	-8.7455	Training set
109	9.63635	-23.1677	Training set
110	-15.3763	-3.79753	Training set
111	1.04097	-36.7979	Training set
112	27.1571	-6.46804	Training set
113	34.9667	7.55103	Training set
114	13.6204	5.15286	Training set
115	15.5827	-39.0663	Training set
116	-1.14307	-40.0987	Training set
117	28.01	-35.1226	Training set
118	23.158	-9.6392	Training set
119	7.22832	-11.1138	Training set
120	-25.4438	-20.8945	Training set
121	-2.02302	-10.6877	Training set
122	-2.14706	-12.3711	Training set
123	-18.2464	-4.27931	Training set
124	-8.96445	-36.6595	Training set
125	13.2572	1.03063	Training set
126	7.8934	-13.8803	Training set
127	-0.578528	-11.1484	Training set
128	-1.00414	-19.6745	Training set
129	-18.3956	-17.7464	Training set
130	-11.0961	-42.1784	Training set
131	24.8061	-11.114	Training set
132	20.2098	0.95713	Training set
133	26.8522	-36.7198	Training set
134	2.086	-11.1162	Training set
135	6.70331	-9.06291	Training set
136	22.5127	3.13637	Training set
137	-23.4845	-22.7242	Training set
138	8.0948	-2.43723	Training set
139	8.68084	0.562732	Training set
140	21.793	-27.3151	Training set
141	-9.91366	-37.127	Training set
142	21.6832	-13.2877	Training set
143	20.456	3.52921	Training set
144	-11.226	-9.86718	Training set
145	-29.1004	-12.1265	Training set
146	-24.3544	9.1677	Training set
147	26.5381	-34.8517	Training set
148	-8.70183	-32.0893	Training set
149	-9.51136	-19.8464	Training set
150	-19.4702	-16.0874	Training set
151	3.50601	-34.728	Training set
152	11.0386	4.57086	Training set
153	-15.0025	-37.632	Training set
154	30.6555	-10.1286	Training set
155	24.2174	-29.6533	Training set
156	11.5535	-26.6523	Training set
157	26.7508	-33.7068	Training set
158	-5.6567	-2.01007	Training set
159	-9.91121	-34.8083	Training set
160	-26.0091	-5.05213	Training set
161	28.7248	-35.1645	Training set
162	8.12562	-38.2367	Training set
163	-7.25802	-34.9362	Training set
164	-6.54875	-15.5693	Training set
165	-2.81868	-8.44599	Training set
166	-3.1553	-31.3588	Training set
167	5.77051	-29.9679	Training set
168	33.1173	2.73133	Training set
169	-32.9149	-1.60698	Training set
170	14.137	-36.5348	Training set
171	29.5571	-15.4341	Training set
172	-19.5747	-25.0777	Training set
173	-19.7325	-5.98445	Training set
174	-1.76845	-7.95254	Training set
175	18.8995	-4.02376	Training set
176	-34.6106	4.79168	Training set
177	18.0927	-35.8154	Training set
178	-24.2754	-3.34177	Training set
179	7.32912	6.39065	Training set
180	-20.0325	-39.1446	Training set
181	-26.4216	0.548369	Training set
182	4.5512	-5.02427	Training set
183	-23.6713	1.76532	Training set
184	6.03957	-20.6867	Training set
185	0.638466	6.78084	Training set
186	-8.69984	-36.2157	Training set
187	-0.13915	-15.2062	Training set
188	22.2488	-39.5738	Training set
189	21.8373	-27.3326	Training set
190	-28.6045	8.2112	Training set
191	12.5078	5.70685	Training set
192	-22.4403	7.26062	Training set
193	-5.74009	-2.49207	Training set
194	-19.0501	-22.1496	Training set
195	33.7352	-4.12203	Training set
196	-26.7012	3.83031	Training set
197	25.7505	6.82673	Training set
198	10.4123	-4.87679	Training set
199	32.2356	-18.656	Training set
200	25.6377	-13.4223	Training set
201	31.7737	11.136	Training set
202	30.2652	-2.0564	Training set
203	-10.8195	-29.9114	Training set
204	-34.3166	-8.58043	Training set
205	-15.4546	-1.92445	Training set
206	2.26668	-0.941998	Training set
207	31.951	-4.57191	Training set
208	6.38034	-39.3131	Training set
209	3.87068	-38.179	Training set
210	5.57181	-28.6201	Training set
211	12.2983	-9.6703	Training set
212	12.2524	-0.558473	Training set
213	30.721	-1.58142	Training set
214	8.6007	5.72996	Training set
215	-23.6833	0.60411	Training set
216	-13.8311	-43.9468	Training set
217	-35.4617	6.33821	Training set
218	-8.88763	3.02208	Training set
219	23.7372	-17.3029	Training set
220	9.6825	7.48007	Training set
221	-9.56658	5.42774	Training set
222	26.3707	-36.239	Training set
223	0.28606	-35.8549	Training set
224	-22.2322	0.795511	Training set
225	-23.2843	11.3631	Training set
226	-10.7745	-21.171	Training set
227	-4.39939	-38.0673	Training set
228	17.1305	-18.542	Training set
229	-16.4798	-25.5848	Training set
230	31.7269	-27.5321	Training set
231	-35.4974	6.24318	Training set
232	3.47694	-4.43736	Training set
233	19.2748	-4.9831	Training set
234	36.6818	-1.65655	Training set
235	-0.743398	-23.2029	Training set
236	13.6823	-31.3082	Training set
237	24.5776	-6.19206	Training set
238	-0.938329	-21.8179	Training set
239	-13.2689	12.5968	Training set
240	10.5347	-36.3754	Training set
241	24.9467	-8.83433	Training set
242	30.8633	-9.22483	Training set
243	7.05328	-9.49083	Training set
244	23.6141	-32.8817	Training set
245	18.6169	-1.41078	Training set
246	-18.9977	-1.8782	Training set
247	21.0478	-33.1831	Training set
248	32.1589	-13.7913	Training set
249	25.5567	-14.5747	Training set
250	-19.3147	1.62509	Training set
251	-20.0754	-9.17128	Training set
252	-23.1421	-39.1036	Training set
253	-9.28513	-15.946	Training set
254	-9.65517	-16.51	Training set
255	-27.4147	-36.8592	Training set
256	1.72004	-36.9519	Training set
257	13.9406	-24.0052	Training set
258	19.3885	7.97236	Training set
259	29.0244	-34.3903	Training set
260	7.91405	-23.884	Training set
261	-27.9999	-6.54145	Training set
262	-32.5823	-9.92964	Training set
263	14.7403	-38.8394	Training set
264	35.389	-11.7784	Training set
265	31.8797	-4.52782	Training set
266	-26.6532	10.3818	Training set
267	-5.54405	2.2708	Training set
268	8.60318	-1.63623	Training set
269	20.8036	8.0715	Training set
270	-32.4994	-0.857994	Training set
271	-5.56751	-20.4294	Training set
272	-16.2131	-4.32869	Training set
273	31.842	-0.258989	Training set
274	-30.2054	19.2143	Training set
275	26.551	-6.87236	Training set
276	32.2434	2.55519	Training set
277	28.1702	-6.32543	Training set
278	-18.7716	-3.63056	Training set
279	-30.7688	7.08661	Training set
280	-5.33816	-27.5445	Training set
281	14.2582	-5.98208	Training set
282	20.8841	-30.3839	Training set
283	10.3724	2.03452	Training set
284	28.9341	-35.0537	Training set
285	-17.6243	-0.0512894	Training set
286	-22.756	-23.03	Training set
287	-21.3654	4.73382	Training set
288	14.8492	-0.32653	Training set
289	-28.0597	-4.60356	Training set
290	30.6987	-10.1847	Training set
291	19.6394	13.5803	Training set
292	14.4326	-4.93334	Training set
293	-19.8282	-15.8827	Training set
294	6.24363	-20.9451	Training set
295	-23.8756	-8.28823	Training set
296	25.8676	-35.4123	Training set
297	4.3616	-18.7879	Training set
298	3.84259	-7.93275	Training set
299	-8.70014	2.22405	Training set
300	-20.8306	-15.8318	Training set
301	-19.384	-22.6253	Training set
302	2.28317	-1.82971	Training set
303	-2.3164	-31.8011	Training set
304	28.658	2.13184	Training set
305	13.7719	-38.1568	Training set
306	-23.3668	-8.77331	Training set
307	11.91	-19.812	Training set
308	-24.8423	-23.5379	Training set
309	31.2381	0.111409	Training set
310	-26.0268	1.60462	Training set
311	-27.5925	-21.1061	Training set
312	28.415	0.663578	Training set
313	9.82923	-24.5383	Training set
314	-24.4199	-4.08433	Training set
315	-9.7705	-15.1135	Training set
316	-6.61101	-20.5581	Training set
317	11.545	-26.6897	Training set
318	-9.26825	9.19997	Training set
319	-29.8477	-22.9413	Training set
320	19.5813	-34.213	Training set
321	-7.73703	-18.6925	Training set
322	14.7915	4.3242	Training set
323	-8.68286	-32.1775	Training set
324	30.1266	-16.9888	Training set
325	-1.5992	-40.6216	Training set
326	29.1071	-29.9111	Training set
327	-33.925	16.0279	Training set
328	27.9994	-37.9751	Training set
329	-21.8278	-20.1116	Training set
330	21.5325	6.49951	Training set
331	-18.1061	-24.5905	Training set
332	-8.28505	-38.0373	Training set
333	-8.16975	-28.1464	Training set
334	2.8669	-1.51986	Training set
335	-19.2721	8.7577	Training set
336	4.76028	-17.2142	Training set
337	-13.6182	-24.8008	Training set
338	24.0466	-37.7652	Training set
339	-2.62707	-8.42439	Training set
340	22.7113	-3.94613	Training set
341	-21.3071	7.65939	Training set
342	25.7083	-35.311	Training set
343	11.9517	-7.01205	Training set
344	21.787	-38.9673	Training set
345	14.2538	-1.46173	Training set
346	6.14811	-31.2953	Training set
347	-26.072	-9.84991	Training set
348	19.6985	-12.2236	Training set
349	-26.6111	2.57759	Training set
350	28.0489	-12.6317	Training set
351	-28.7463	-22.8196	Training set
352	-24.8983	-7.90599	Training set
353	15.7752	-31.1948	Training set
354	19.8725	-33.4739	Training set
355	-18.3558	-17.5834	Training set
356	5.347	-29.2635	Training set
357	27.4839	-12.2615	Training set
358	23.6812	-30.5509	Training set
359	23.0429	-31.0036	Training set
360	14.5939	-37.2781	Training set
361	-30.5452	4.5381	Training set
362	19.1582	-4.29414	Training set
363	28.1187	-11.2045	Training set
364	-21.8705	4.42131	Training set
365	-8.63384	-36.8826	Training set
366	-21.4437	6.26233	Training set
367	-26.2711	-28.7468	Training set
368	24.0841	10.9609	Training set
369	-26.0175	-17.7016	Training set
370	-3.41954	-37.897	Training set
371	-18.0242	-6.0956	Training set
372	-16.1785	-25.1365	Training set
373	-3.66603	-36.8797	Training set
374	-17.8393	-4.4854	Training set
375	27.5183	-27.6934	Training set
376	-10.5241	-8.46968	Training set
377	-25.3529	-21.1672	Training set
378	-29.6523	6.69231	Training set
379	-17.83	-19.3856	Training set
380	-23.1865	-6.43302	Training set
381	-4.77308	-27.5759	Training set
382	24.1476	-32.6883	Training set
383	14.4548	-4.81262	Training set
384	-34.4964	12.7795	Training set
385	8.57862	0.461032	Training set
386	-31.9715	9.16474	Training set
387	-4.12157	-31.3547	Training set
388	-0.459149	-9.49113	Training set
389	-23.8664	8.41844	Training set
390	27.0879	12.927	Training set
391	-27.2581	-36.4966	Training set
392	18.4167	-5.66066	Training set
393	-26.8266	-27.0052	Training set
394	-30.4229	-6.97987	Training set
395	-27.9192	-22.2928	Training set
396	2.83481	0.0349321	Training set
397	28.3861	-14.8125	Training set
398	-0.241706	8.12884	Training set
399	-7.17345	-15.5914	Training set
400	-15.939	-18.1066	Training set
401	19.0897	-41.2546	Training set
402	27.3939	3.2985	Training set
403	7.98262	-16.1286	Training set
404	19.5929	-7.34053	Training set
405	-11.4832	-5.69561	Training set
406	-11.2958	-36.0816	Training set
407	19.9809	-11.9101	Training set
408	4.83366	-36.8049	Training set
409	22.9871	-36.5509	Training set
410	-12.3989	9.02914	Training set
411	2.32337	-4.62795	Training set
412	14.0485	-29.3141	Training set
413	-25.9329	-9.34851	Training set
414	3.30946	-13.6435	Training set
415	-24.6205	-4.05972	Training set
416	32.8262	-13.0771	Training set
417	17.3233	-3.35565	Training set
418	-27.1559	-32.0628	Training set
419	31.169	2.96333	Training set
420	19.0921	3.38329	Training set
421	-5.49453	-12.9633	Training set
422	-20.827	-22.0459	Training set
423	12.4877	4.23133	Training set
424	-36.9658	14.5852	Training set
425	32.9939	-13.1201	Training set
426	-1.31571	-37.4561	Training set
427	-9.43124	-42.5108	Training set
428	31.7217	-0.607421	Training set
429	27.5132	-31.9905	Training set
430	16.8132	-10.2956	Training set
431	1.27179	-26.5837	Training set
432	-10.5635	-29.9168	Training set
433	33.9619	-2.38452	Training set
434	25.1342	14.7613	Training set
435	3.56869	-6.8511	Training set
436	1.80357	-26.5624	Training set
437	-33.2784	-3.28474	Training set
438	-7.62249	-35.2239	Training set
439	29.9787	2.01694	Training set
440	24.243	-7.43289	Training set
441	8.00162	-22.955	Training set
442	-10.5589	-29.9568	Training set
443	-17.554	2.94701	Training set
444	25.3132	-33.3296	Training set
445	1.71994	-36.952	Training set
446	-23.0143	-11.872	Training set
447	-1.68607	-13.1671	Training set
448	-11.6638	-35.1703	Training set
449	-1.68345	-16.7015	Training set
450	-11.5432	-35.0897	Training set
451	12.6076	6.25882	Training set
452	-2.86478	-26.6889	Training set
453	15.7731	-31.1945	Training set
454	31.572	-17.3217	Training set
455	13.3806	0.92656	Training set
456	36.5357	-11.5887	Training set
457	2.02132	-36.4162	Training set
458	10.2078	-14.9352	Training set
459	15.0151	-3.23158	Training set
460	-28.4036	8.76357	Training set
461	24.1597	-7.26977	Training set
462	15.447	-38.7548	Training set
463	-7.10906	-40.6776	Training set
464	-26.047	-17.6774	Training set
465	-25.1009	-21.2509	Training set
466	7.94471	-32.8794	Training set
467	6.89654	-38.1377	Training set
468	19.2025	0.965377	Training set
469	-24.3472	-4.31657	Training set
470	-14.7762	-4.10577	Training set
471	7.74207	-32.4832	Training set
472	3.69381	-7.33217	Training set
473	20.4581	-26.3468	Training set
474	15.4454	-20.2365	Training set
475	17.5057	6.28699	Training set
476	-24.952	3.21457	Training set
477	-7.09783	-11.0404	Training set
478	10.1577	-16.6851	Training set
479	21.9849	-31.7735	Training set
480	2.93208	-28.323	Training set
481	-8.75493	-6.4342	Training set
482	-18.9421	-16.4745	Training set
483	-7.41524	-13.6187	Training set
484	10.0063	-16.6651	Training set
485	1.23268	-24.2112	Training set
486	-4.43324	-30.9523	Training set
487	-13.0142	-24.023	Training set
488	1.5474	-13.1227	Training set
489	0.81134	-3.00015	Training set
490	-10.7876	-42.5075	Training set
491	-17.554	-0.296489	Training set
492	34.401	-7.00096	Training set
493	24.9002	-37.8917	Training set
494	-27.3951	-8.27467	Training set
495	20.6537	3.53768	Training set
496	-14.2871	-7.93222	Training set
497	-14.0245	3.58625	Training set
498	-0.457259	-37.0813	Training set
499	-3.54787	-36.853	Training set
500	-8.01591	-37.3065	Training set
501	21.6592	-27.7321	Training set
502	-22.3253	-21.3431	Training set
503	2.875	-6.29003	Training set
504	-16.0208	-24.516	Training set
505	-27.3666	6.71708	Training set
506	-23.6391	-13.1954	Training set
507	-4.63695	-5.1294	Training set
508	-0.269974	-28.1935	Training set
509	12.209	-31.3829	Training set
510	-19.1006	-22.585	Training set
511	13.3441	-23.6607	Training set
512	21.4421	5.49641	Training set
513	21.2315	-31.7091	Training set
514	-26.9002	-7.63631	Training set
515	10.383	4.55854	Training set
516	-1.48492	-5.95456	Training set
517	-24.3683	-4.19836	Training set
518	12.244	-18.4374	Training set
519	-4.71879	-26.4782	Training set
520	-1.7171	-16.7196	Training set
521	-5.00687	-14.5303	Training set
522	-22.2141	-40.2044	Training set
523	11.5233	-27.9839	Training set
524	-33.6339	8.84162	Training set
525	37.9232	-4.54599	Training set
526	28.9463	-17.7531	Training set
527	23.2201	-36.7656	Training set
528	24.6285	-29.3505	Training set
529	17.1819	-39.3899	Training set
530	24.6943	-32.2451	Training set
531	29.8942	-12.0373	Training set
532	-18.1305	-15.2891	Training set
533	13.539	1.35803	Training set
534	14.7796	7.73049	Training set
535	-22.7819	-32.5176	Training set
536	-7.31913	4.53546	Training set
537	-16.9687	-8.66549	Training set
538	27.1232	-30.5271	Training set
539	19.0729	-4.37635	Training set
540	11.9892	6.62251	Training set
541	-26.3201	-8.60694	Training set
542	-17.1839	-0.614902	Training set
543	21.3166	-36.5579	Training set
544	-6.5528	-20.7832	Training set
545	-27.6019	3.45335	Training set
546	29.3245	-6.55042	Training set
547	-0.457216	-37.0813	Training set
548	22.6623	-5.07035	Training set
549	27.9707	-31.8859	Training set
550	21.9842	-31.7731	Training set
551	14.4867	-5.80695	Training set
552	-11.5706	-35.0798	Training set
553	9.94532	0.528165	Training set
554	-0.143345	-3.49556	Training set
555	-30.3389	5.64944	Training set
556	-10.0115	-29.0088	Training set
557	30.9291	-9.5257	Training set
558	9.29907	-33.9261	Training set
559	22.2548	-29.4897	Training set
560	5.1964	-16.6982	Training set
561	-35.4185	15.4613	Training set
562	-4.40249	-22.2107	Training set
563	25.789	5.19162	Training set
564	-19.0476	-18.8382	Training set
565	14.3546	3.97881	Training set
566	-0.797528	-24.0459	Training set
567	28.8508	-28.3669	Training set
568	10.6744	6.62209	Training set
569	16.4395	-38.7366	Training set
570	3.54679	-31.2531	Training set
571	-16.1273	-22.6758	Training set
572	30.6447	0.122529	Training set
573	-22.8689	-18.024	Training set
574	0.792317	-37.0762	Training set
575	11.0888	-27.9107	Training set
576	21.9129	-26.6018	Training set
577	24.5857	-29.5543	Training set
578	-14.2323	-42.1259	Training set
579	8.71597	-34.3549	Training set
580	-13.7237	-43.1142	Training set
581	-15.9813	-18.0667	Training set
582	26.0555	-10.1718	Training set
583	-27.1533	-0.968374	Training set
584	31.1979	6.04952	Training set
585	24.82	-6.39855	Training set
586	17.0421	2.86852	Training set
587	0.984588	-11.2206	Training set
588	22.0428	8.68166	Training set
589	-6.55309	-20.7248	Training set
590	31.5353	-31.9907	Training set
591	-3.33229	-5.32504	Training set
592	-2.63822	-27.0382	Training set
593	14.1949	2.52441	Training set
594	-29.4233	-10.5225	Training set
595	-4.39681	-18.9415	Training set
596	9.66618	-2.58771	Training set
597	29.7538	-35.9631	Training set
598	15.1052	-20.622	Training set
599	12.1249	-14.4129	Training set
600	-10.584	-14.3985	Training set
601	-0.787364	-16.7125	Training set
602	-9.54701	-30.0901	Training set
603	-8.16069	-35.9431	Training set
604	24.3637	-29.794	Training set
605	-6.76227	-20.9605	Training set
606	-30.5574	11.0702	Training set
607	21.9843	-31.7733	Training set
608	-0.00701354	-33.0626	Training set
609	30.4895	-0.737549	Training set
610	-21.8638	2.11735	Training set
611	-9.4311	-16.7712	Training set
612	-8.62396	9.93726	Training set
613	-30.7142	6.06339	Training set
614	3.1947	-11.728	Training set
615	-20.9825	-17.6623	Training set
616	7.92688	-18.7665	Training set
617	-7.30339	-21.648	Training set
618	-25.4607	-20.4909	Training set
619	25.6454	-13.5869	Training set
620	28.8567	-28.2245	Training set
621	-9.02574	-37.9497	Training set
622	-25.8949	12.571	Training set
623	-12.2225	-41.4479	Training set
624	-12.1577	-41.5009	Training set
625	15.5676	-37.0503	Training set
626	21.859	-27.3135	Training set
627	-17.8304	-19.4934	Training set
628	8.02517	-36.0406	Training set
629	6.08105	-25.3461	Training set
630	-19.1062	1.33851	Training set
631	20.3373	-13.1948	Training set
632	-12.1602	10.6095	Training set
633	11.2827	-0.277083	Training set
634	-30.0349	-28.9504	Training set
635	-2.20616	-23.5636	Training set
636	-0.0986432	-35.389	Training set
637	-24.2232	-35.6507	Training set
638	-20.4291	-16.1967	Training set
639	-7.38342	-35.2249	Training set
640	31.7478	11.1513	Training set
641	22.1827	-11.3437	Training set
642	-14.4192	-33.71	Training set
643	19.2931	-0.815408	Training set
644	-24.6711	-26.0319	Training set
645	-14.0259	3.12342	Training set
646	1.60199	-13.882	Training set
647	-14.7348	3.34237	Training set
648	-23.8312	-39.1096	Training set
649	2.20677	-30.2861	Training set
650	-13.0333	-1.94532	Training set
651	-21.1328	-5.4699	Training set
652	-4.20147	47.5674	Training set
653	-5.80253	-29.9766	Training set
654	-12.5368	-11.416	Training set
655	24.5414	-34.9039	Training set
656	9.02051	-19.1222	Training set
657	26.976	-5.85936	Training set
658	-7.27424	-21.7188	Training set
659	3.4084	-14.4337	Training set
660	-29.9385	14.3393	Training set
661	28.6377	-35.7422	Training set
662	-22.3312	-7.95797	Training set
663	6.63336	-12.3348	Training set
664	-7.1138	-35.7294	Training set
665	-27.1743	-37.1548	Training set
666	-29.6457	-9.59409	Training set
667	-36.7674	14.5574	Training set
668	-32.8355	-4.11579	Training set
669	10.0794	3.88146	Training set
670	2.79581	-28.2713	Training set
671	10.8071	-27.5254	Training set
672	-31.6667	-21.7196	Training set
673	-6.98879	-35.596	Training set
674	-7.71209	12.1676	Training set
675	17.0181	2.9365	Training set
676	18.8642	0.880347	Training set
677	-4.13845	-13.8193	Training set
678	-19.0822	-18.8342	Training set
679	26.1219	-8.65021	Training set
680	9.90585	5.82859	Training set
681	14.5435	1.25167	Training set
682	-3.7903	-1.76508	Training set
683	22.0217	-34.1351	Training set
684	31.545	-11.1373	Training set
685	-0.75848	-33.987	Training set
686	13.8982	-9.84766	Training set
687	16.5942	-1.73491	Training set
688	-7.47899	11.7673	Training set
689	-20.5497	-38.376	Training set
690	38.0276	-4.61836	Training set
691	-26.2004	6.78932	Training set
692	26.7818	-6.87148	Training set
693	15.9231	-31.26	Training set
694	8.35163	3.56806	Training set
695	-6.84657	-20.7983	Training set
696	20.6573	4.49972	Training set
697	22.3627	-0.475806	Training set
698	23.6876	-9.40231	Training set
699	-25.0444	0.0471371	Training set
700	-11.0414	1.738	Training set
701	18.7545	-5.60871	Training set
702	27.7481	-35.2862	Training set
703	21.5476	-31.0457	Training set
704	-27.7075	-19.1858	Training set
705	12.3449	-4.84836	Training set
706	10.1578	-16.6856	Training set
707	1.18573	-21.8414	Training set
708	-1.54358	-4.26266	Training set
709	5.05257	-30.1098	Training set
710	24.8227	14.5412	Training set
711	13.1768	-33.8277	Training set
712	34.828	-2.0113	Training set
713	-25.5721	-6.94166	Training set
714	30.2324	4.72995	Training set
715	9.52235	-2.57781	Training set
716	2.43496	-5.61883	Training set
717	-26.241	-6.8848	Training set
718	8.26962	4.75103	Training set
719	22.8033	-39.7994	Training set
720	0.499786	-14.5467	Training set
721	10.7104	4.60075	Training set
722	-0.587206	-9.87491	Training set
723	-16.1573	-38.7485	Training set
724	5.39944	-27.1137	Training set
725	-3.76157	-14.7294	Training set
726	15.1588	-27.9891	Training set
727	8.34303	-24.0008	Training set
728	24.2175	-29.6534	Training set
729	23.1234	6.52948	Training set
730	18.1735	-5.294	Training set
731	6.51622	-29.7167	Training set
732	-30.1017	5.78108	Training set
733	-17.8384	-24.9748	Training set
734	-22.6517	-39.2754	Training set
735	-25.0749	-3.21867	Training set
736	9.2888	1.11053	Training set
737	-1.83233	0.368583	Training set
738	27.6806	-12.796	Training set
739	-7.33683	-35.0713	Training set
740	-29.2101	3.43124	Training set
741	24.764	-7.90801	Training set
742	28.3543	-32.129	Training set
743	-2.82406	-14.011	Training set
744	-22.0738	-26.514	Training set
745	-0.419827	-19.1155	Training set
746	1.67668	-8.9637	Training set
747	17.8026	9.75415	Training set
748	-27.3022	9.50636	Training set
749	-7.62278	-35.2237	Training set
750	-1.30066	-37.4295	Training set
751	-15.0166	0.753682	Training set
752	8.12446	-35.3439	Training set
753	20.2573	-27.7026	Training set
754	-5.79379	-41.6312	Training set
755	31.6271	11.1604	Training set
756	-17.1817	-17.688	Training set
757	16.8021	-15.6177	Training set
758	-32.1651	21.4595	Training set
759	-14.231	-42.1279	Training set
760	19.5726	-12.538	Training set
761	21.474	-4.11665	Training set
762	6.20874	-4.54108	Training set
763	-1.28436	-10.7721	Training set
764	21.837	-27.0472	Training set
765	-28.4413	-25.0018	Training set
766	-22.4617	-20.9005	Training set
767	10.98	7.20205	Training set
768	-35.4403	10.1962	Training set
769	19.7378	7.56251	Training set
770	-7.6717	-36.33	Training set
771	0.408199	-37.417	Training set
772	33.575	-6.82718	Training set
773	30.9837	-14.2272	Training set
774	-8.10917	3.99575	Training set
775	7.51724	-6.71863	Training set
776	4.26233	-18.7838	Training set
777	27.4347	1.20719	Training set
778	-1.12968	-38.8648	Training set
779	22.3833	-8.62664	Training set
780	-10.2263	-27.7269	Training set
781	7.84107	2.25687	Training set
782	30.9105	-28.8657	Training set
783	29.0258	-5.97514	Training set
784	16.5986	-0.439836	Training set
785	-17.2498	-22.2011	Training set
786	28.4188	-13.3688	Training set
787	-8.96598	-30.1899	Training set
788	-26.2102	4.23225	Training set
789	3.51854	-10.8851	Training set
790	-20.9268	-3.36624	Training set
791	7.87835	-9.80381	Training set
792	-17.7749	0.0577309	Training set
793	21.9848	-31.7732	Training set
794	-8.20689	-28.2762	Training set
795	21.6746	-1.20234	Training set
796	21.0189	-38.8641	Training set
797	11.3054	-16.1368	Training set
798	3.76805	0.491225	Training set
799	-13.3102	-16.0822	Training set
800	38.047	-0.373998	Training set
801	-0.0181785	-33.1189	Training set
802	18.3263	-17.1716	Training set
803	22.6868	-2.11781	Training set
804	13.1173	5.69181	Training set
805	31.9544	-3.34034	Training set
806	22.5129	-16.2137	Training set
807	-29.6352	-5.41795	Training set
808	-9.67971	-36.4509	Training set
809	0.769415	-33.1665	Training set
810	-25.0895	0.923916	Training set
811	6.93569	-35.9561	Training set
812	1.39133	-8.19607	Training set
813	5.94201	-20.8918	Training set
814	9.64957	-35.1808	Training set
815	-17.4321	7.15639	Training set
816	-30.8629	-22.3156	Training set
817	13.2265	-36.6075	Training set
818	-10.3036	-34.4693	Training set
819	22.2011	-39.7914	Training set
820	18.9561	-33.298	Training set
821	-5.8412	-1.15912	Training set
822	-17.7681	-19.5742	Training set
823	-14.2327	-42.1281	Training set
824	22.333	-11.2569	Training set
825	-24.4299	-1.15611	Training set
826	2.25504	-17.5547	Training set
827	-21.8717	-4.79748	Training set
828	-19.4959	6.34552	Training set
829	18.7557	-3.87148	Training set
830	34.911	-11.6438	Training set
831	-26.6039	-10.4525	Training set
832	-22.4272	-9.0212	Training set
833	-18.0241	-6.09596	Training set
834	13.9928	-11.3123	Training set
835	36.8682	-4.83289	Training set
836	-2.65083	-10.5333	Training set
837	15.9602	2.83306	Training set
838	19.3814	-0.642697	Training set
839	-0.952089	-10.5968	Training set
840	21.6712	-12.764	Training set
841	-6.53838	-36.3445	Training set
842	31.5865	-17.1218	Training set
843	-16.3657	-25.3201	Training set
844	19.4399	-0.435158	Training set
845	15.2681	19.3342	Training set
846	-15.3492	-23.5423	Training set
847	33.5252	-5.56663	Training set
848	-7.84604	-19.258	Training set
849	-24.4673	-19.7597	Training set
850	-32.6071	-0.530305	Training set
851	-16.2681	-4.79183	Training set
852	9.06483	-26.3453	Training set
853	21.8372	-27.3321	Training set
854	-27.356	-24.907	Training set
855	-31.6622	-22.7569	Training set
856	22.1041	-10.0186	Training set
857	18.2469	2.61352	Training set
858	-16.3462	-3.92502	Training set
859	24.2879	-31.5825	Training set
860	31.3787	-4.24766	Training set
861	14.0993	2.33368	Training set
862	-26.2784	-24.6232	Training set
863	-2.38594	-4.07619	Training set
864	-19.2406	-21.8618	Training set
865	24.8383	-15.09	Training set
866	-5.81534	-37.4232	Training set
867	35.7498	-0.838499	Training set
868	-8.80285	-12.0214	Training set
869	-35.068	6.16522	Training set
870	18.8112	4.75803	Training set
871	22.2089	-4.31356	Training set
872	-16.1782	-1.77537	Training set
873	7.66128	-5.60748	Training set
874	10.0086	2.2427	Training set
875	23.4805	-34.8978	Training set
876	12.3436	-21.6962	Training set
877	15.7721	-3.40268	Training set
878	-0.478555	-26.0198	Training set
879	-23.5388	-16.1069	Training set
880	-27.3222	-22.03	Training set
881	29.7332	-13.4741	Training set
882	31.359	-0.774101	Training set
883	-18.4249	3.73796	Training set
884	-24.0258	8.09167	Training set
885	-28.8	-4.82531	Training set
886	-24.2804	0.694414	Training set
887	-7.78146	-12.0082	Training set
888	-4.74355	-40.9616	Training set
889	25.8959	13.6702	Training set
890	-15.8359	5.88166	Training set
891	-11.2886	-2.82527	Training set
892	-9.46793	-11.2881	Training set
893	-32.8777	10.5821	Training set
894	13.8983	-35.3327	Training set
895	-12.776	-32.5865	Training set
896	13.6078	-9.69799	Training set
897	-14.7264	-33.1026	Training set
898	26.1061	-5.94457	Training set
899	-16.8748	4.24717	Training set
900	-23.0322	2.83544	Training set
901	29.8543	-35.0648	Training set
902	-3.5314	-36.8129	Training set
903	-2.51806	-32.0824	Training set
904	32.8263	-13.0775	Training set
905	3.42465	-36.5297	Training set
906	13.8539	-9.47972	Training set
907	-20.89	-21.4394	Training set
908	1.50234	-15.8169	Training set
909	-7.5803	-41.209	Training set
910	-17.5897	-29.97	Training set
911	26.539	-18.5861	Training set
912	-5.93363	-1.09015	Training set
913	-24.694	-39.6805	Training set
914	-24.712	2.67903	Training set
915	-17.7041	-17.0797	Training set
916	17.6895	0.756361	Training set
917	-9.25878	-22.8371	Training set
918	2.88196	-27.2551	Training set
919	-31.1492	10.9582	Training set
920	-8.78407	-35.8095	Training set
921	-1.35923	-0.976581	Training set
922	15.7752	-31.1946	Training set
923	-13.0228	6.45777	Training set
924	27.6939	-5.9468	Training set
925	16.3964	-40.0245	Training set
926	10.9115	-21.4535	Training set
927	6.08331	-30.6205	Training set
928	-0.897237	-36.3415	Training set
929	10.6902	-15.9914	Training set
930	-10.8047	-21.9161	Training set
931	19.892	11.4163	Training set
932	-1.08305	-11.594	Training set
933	-15.7176	-36.3103	Training set
934	8.32877	-14.779	Training set
935	-1.3375	-10.6706	Training set
936	7.03889	-29.0594	Training set
937	-25.2821	-6.62495	Training set
938	4.5192	-14.4543	Training set
939	-24.2697	9.2571	Training set
940	28.4434	-15.6312	Training set
941	-6.18948	-10.9622	Training set
942	23.7447	-30.3153	Training set
943	-32.9975	12.9849	Training set
944	-28.9587	1.8899	Training set
945	30.9261	-19.7223	Training set
946	16.7018	-6.96915	Training set
947	22.931	-0.362742	Training set
948	1.77223	-19.7291	Training set
949	2.11739	-10.8105	Training set
950	3.53006	-31.2816	Training set
951	-19.2245	-41.2175	Training set
952	8.94883	-35.287	Training set
953	19.1407	-28.4861	Training set
954	-8.73621	-37.1318	Training set
955	-39.0902	14.3023	Training set
956	24.1531	-13.1484	Training set
957	14.6272	-38.9351	Training set
958	24.3129	-18.9133	Training set
959	-23.9549	3.86837	Training set
960	-10.0703	0.8031	Training set
961	-14.2324	-2.92901	Training set
962	35.6995	3.4298	Training set
963	-20.6709	1.54915	Training set
964	22.0725	-35.0791	Training set
965	-28.9616	6.73749	Training set
966	-16.4272	-13.8486	Training set
967	0.506888	-23.053	Training set
968	-8.38036	-1.11121	Training set
969	-27.3642	-36.7066	Training set
970	-2.06489	-12.7886	Training set
971	-1.0621	-38.7634	Training set
972	-0.813915	-23.2264	Training set
973	35.6623	0.612464	Training set
974	6.73503	-9.07395	Training set
975	29.3291	-34.659	Training set
976	-1.23649	-25.3722	Training set
977	31.4407	-26.348	Training set
978	11.4008	-16.4115	Training set
979	-0.9707	-7.07837	Training set
980	1.72102	-36.2551	Training set
981	-17.5206	1.70162	Training set
982	-22.5565	-4.48894	Training set
983	-18.2256	4.83671	Training set
984	-31.2565	5.6569	Training set
985	0.294809	-16.558	Training set
986	-18.7994	-14.6621	Training set
987	19.2797	6.2763	Training set
988	9.82923	-24.5382	Training set
989	24.1634	-36.2056	Training set
990	-0.0577624	-0.417094	Training set
991	20.2593	-28.994	Training set
992	-25.1454	-6.12347	Training set
993	-27.2636	-12.3339	Training set
994	22.8778	-8.18238	Training set
995	16.1539	-32.5748	Training set
996	-6.65421	-37.4989	Training set
997	14.4595	-35.4074	Training set
998	-21.0181	-19.7844	Training set
999	-21.6035	-6.11591	Training set
1000	26.035	15.1124	Training set
1001	-13.3765	-44.0091	Training set
1002	-19.0203	-1.94539	Training set
1003	-22.2228	9.00424	Training set
1004	4.60768	-11.5394	Training set
1005	-20.1762	-9.19384	Training set
1006	22.0175	8.36693	Training set
1007	34.3922	2.72981	Training set
1008	13.9875	0.494593	Training set
1009	0.755939	-37.0498	Training set
1010	8.93904	-19.0697	Training set
1011	27.9017	-5.88011	Training set
1012	-15.5129	-20.3269	Training set
1013	-7.15075	-33.2284	Training set
1014	11.4486	-1.46758	Training set
1015	5.74578	-40.677	Training set
1016	-27.3731	8.00428	Training set
1017	33.6083	-2.54924	Training set
1018	-2.86568	-35.8196	Training set
1019	23.6144	-32.8474	Training set
1020	28.0451	1.59712	Training set
1021	32.693	-12.9455	Training set
1022	16.4404	-7.21682	Training set
1023	19.8485	14.4222	Training set
1024	21.9549	4.68181	Training set
1025	11.8809	-34.5535	Training set
1026	-18.4609	4.49985	Training set
1027	20.1267	-26.7964	Training set
1028	27.8963	-26.4641	Training set
1029	-21.62	-37.2566	Training set
1030	7.03908	-13.2024	Training set
1031	34.2488	-4.09067	Training set
1032	23.8789	0.629571	Training set
1033	3.30276	-33.5764	Training set
1034	10.9644	-9.50748	Training set
1035	13.2831	-22.93	Training set
1036	13.1755	-22.4233	Training set
1037	-10.5981	-36.1969	Training set
1038	22.4554	-11.0062	Training set
1039	16.8063	-0.383885	Training set
1040	-8.56679	-1.79687	Training set
1041	27.9738	1.95785	Training set
1042	-31.5011	7.59181	Training set
1043	6.25554	3.16723	Training set
1044	1.12454	-16.7618	Training set
1045	2.09408	-11.0429	Training set
1046	-0.571983	-37.2493	Training set
1047	24.6944	-32.245	Training set
1048	-22.5143	-0.239536	Training set
1049	6.41891	8.62264	Training set
1050	-31.7228	11.9953	Training set
1051	23.9777	-30.5877	Training set
1052	-29.5895	-10.4231	Training set
1053	-8.58959	-4.31472	Training set
1054	14.1543	-34.7662	Training set
1055	-9.44116	-29.8414	Training set
1056	17.18	-3.87061	Training set
1057	-1.16312	-10.9019	Training set
1058	3.14973	-11.7283	Training set
1059	-20.0757	9.26685	Training set
1060	21.6533	2.05939	Training set
1061	31.6408	0.418733	Training set
1062	-5.27543	-36.3586	Training set
1063	-19.2498	-17.0375	Training set
1064	-3.43548	-33.7262	Training set
1065	-27.4909	-25.2656	Training set
1066	-20.5648	-4.45637	Training set
1067	2.30358	-10.8728	Training set
1068	-19.6834	-0.364008	Training set
1069	0.826387	-36.8625	Training set
1070	11.7427	-0.43423	Training set
1071	12.9956	-37.0261	Training set
1072	-8.86592	5.81062	Training set
1073	-14.2516	-33.4033	Training set
1074	-12.8789	0.361013	Training set
1075	26.2122	-36.1536	Training set
1076	-23.4425	-11.7244	Training set
1077	13.0671	-34.45	Training set
1078	-20.888	-25.3658	Training set
1079	30.1369	1.66078	Training set
1080	-5.48527	-37.2914	Training set
1081	30.0712	-9.24616	Training set
1082	-15.8613	-19.4688	Training set
1083	0.23309	-8.53439	Training set
1084	-9.07276	-30.209	Training set
1085	16.705	-1.71286	Training set
1086	-2.28923	-11.986	Training set
1087	30.5664	-1.45641	Training set
1088	-0.825023	-35.7459	Training set
1089	-9.41303	9.76737	Training set
1090	36.7442	-2.95996	Training set
1091	-23.3664	-10.4836	Training set
1092	-24.7729	9.66661	Training set
1093	4.55356	-32.4479	Training set
1094	-12.8401	-31.9198	Training set
1095	31.8898	4.23402	Training set
1096	17.6553	-10.5796	Training set
1097	-33.6268	-8.14324	Training set
1098	21.5907	-39.8931	Training set
1099	-9.19707	-39.8399	Training set
1100	-14.2335	6.22156	Training set
1101	-35.7504	14.0843	Training set
1102	-10.1893	-35.596	Training set
1103	-4.53644	-15.1713	Training set
1104	-15.6085	-19.7977	Training set
1105	-24.8134	-21.8971	Training set
1106	-2.59306	-27.4563	Training set
1107	-16.9896	-8.72338	Training set
1108	-27.3321	-10.7546	Training set
1109	-24.2226	-11.8926	Training set
1110	7.94539	-26.7331	Training set
1111	14.4144	-2.41516	Training set
1112	24.8702	2.76838	Training set
1113	33.865	-9.31277	Training set
1114	23.2701	-28.8863	Training set
1115	-19.3472	3.73205	Training set
1116	-30.3363	4.39507	Training set
1117	24.4922	14.0781	Training set
1118	12.4988	-25.0785	Training set
1119	26.7426	0.891345	Training set
1120	19.3377	24.3714	Training set
1121	-20.8609	-2.89377	Training set
1122	3.46361	-7.83959	Training set
1123	19.4795	-27.0727	Training set
1124	15.3852	-16.1711	Training set
1125	-2.61098	-27.464	Training set
1126	-32.2392	7.02389	Training set
1127	-1.70472	-10.7574	Training set
1128	-4.1747	-14.3554	Training set
1129	9.27104	-18.8724	Training set
1130	8.12778	-0.64972	Training set
1131	-10.9474	-33.9394	Training set
1132	-15.0613	-21.1166	Training set
1133	-0.978197	-8.30306	Training set
1134	27.8951	-4.60674	Training set
1135	27.6341	-33.0185	Training set
1136	2.68778	-36.5518	Training set
1137	15.0238	-13.9557	Training set
1138	20.0148	0.668882	Training set
1139	15.4624	-38.0285	Training set
1140	-3.04866	-1.0694	Training set
1141	-2.66184	-6.02918	Training set
1142	10.4074	2.21545	Training set
1143	-5.83627	-27.1445	Training set
1144	32.2801	-14.12	Training set
1145	-19.2212	-17.6218	Training set
1146	8.37514	-20.7884	Training set
1147	-6.21188	-10.8198	Training set
1148	24.0989	-37.6245	Training set
1149	-30.4617	-29.3029	Training set
1150	27.2062	-35.6731	Training set
1151	25.9992	12.9878	Training set
1152	-14.6081	-25.577	Training set
1153	-28.9525	-17.5869	Training set
1154	17.9313	-4.70143	Training set
1155	-1.87843	-40.1722	Training set
1156	11.669	6.22608	Training set
1157	2.09232	-37.3203	Training set
1158	-26.8979	-29.8301	Training set
1159	8.94206	-2.98844	Training set
1160	-9.47265	-16.7291	Training set
1161	-21.2873	-36.5825	Training set
1162	30.6526	2.76333	Training set
1163	-3.89318	-3.73514	Training set
1164	22.5456	-34.9973	Training set
1165	-28.557	2.68057	Training set
1166	11.7502	-10.9108	Training set
1167	-15.7838	3.38889	Training set
1168	3.68634	0.511788	Training set
1169	27.1354	-30.5304	Training set
1170	-27.0349	-24.6122	Training set
1171	6.6385	-37.7905	Training set
1172	-26.5953	-3.2096	Training set
1173	-26.6174	-25.9597	Training set
1174	-22.7614	-25.5106	Training set
1175	10.195	-43.5021	Training set
1176	-23.3662	-20.9246	Training set
1177	-24.4867	-41.3488	Training set
1178	24.4792	-15.4483	Training set
1179	27.7059	-6.32743	Training set
1180	2.49669	-4.24127	Training set
1181	7.38075	-7.37552	Training set
1182	-15.5092	-2.14509	Training set
1183	23.7565	-30.3785	Training set
1184	-16.4564	0.459354	Training set
1185	2.79031	1.70958	Training set
1186	25.0467	-31.2369	Training set
1187	13.1531	8.40259	Training set
1188	34.2154	-1.94223	Training set
1189	-5.66112	-1.48817	Training set
1190	29.2999	-6.31426	Training set
1191	-4.17279	-25.409	Training set
1192	-13.2596	12.4453	Training set
1193	29.0184	-36.1052	Training set
1194	-22.7428	-4.79815	Training set
1195	29.5052	-28.8009	Training set
1196	24.2995	5.74398	Training set
1197	-34.4422	14.0183	Training set
1198	7.19399	-38.2414	Training set
1199	-25.9967	-31.8274	Training set
1200	1.76568	-23.2821	Training set
1201	1.75623	-36.4392	Training set
1202	-19.7592	-20.5059	Training set
1203	8.23261	-19.6391	Training set
1204	-28.0465	-25.5307	Training set
1205	29.3318	-7.01636	Training set
1206	-1.36264	-18.7452	Training set
1207	29.5573	-9.30626	Training set
1208	12.4002	-8.74199	Training set
1209	-29.5285	-12.2398	Training set
1210	25.5223	-6.78138	Training set
1211	27.9027	12.0287	Training set
1212	-29.6848	8.29746	Training set
1213	13.2536	-23.2039	Training set
1214	18.6065	-8.60833	Training set
1215	-12.4548	9.1027	Training set
1216	2.34989	-26.4703	Training set
1217	20.0696	-0.765326	Training set
1218	-20.6624	-22.8167	Training set
1219	17.8708	-0.562873	Training set
1220	0.0322274	-38.3969	Training set
1221	2.40185	-13.5502	Training set
1222	-27.771	-3.4066	Training set
1223	10.6775	-21.3606	Training set
1224	28.3556	-32.1284	Training set
1225	-15.4074	-8.63067	Training set
1226	-32.6264	19.4409	Training set
1227	-5.6206	-37.3762	Training set
1228	7.5984	-39.098	Training set
1229	28.3667	-18.3207	Training set
1230	24.7652	-15.1336	Training set
1231	-6.42557	-37.5573	Training set
1232	20.7932	-30.5112	Training set
1233	8.12225	-37.9504	Training set
1234	-26.0572	1.55103	Training set
1235	-14.5122	9.57576	Training set
1236	14.5917	6.06316	Training set
1237	-5.44029	-11.5	Training set
1238	-1.67364	-3.2431	Training set
1239	-15.0165	0.753707	Training set
1240	17.3257	-16.6811	Training set
1241	10.7298	-23.7548	Training set
1242	-24.802	-17.0417	Training set
1243	24.504	10.7008	Training set
1244	-9.23101	-30.7661	Training set
1245	20.6494	-5.91338	Training set
1246	-21.7771	0.621273	Training set
1247	15.0283	-38.672	Training set
1248	-0.633859	-39.0267	Training set
1249	0.165682	-26.9689	Training set
1250	3.47344	-28.8824	Training set
1251	-26.9754	-19.0325	Training set
1252	-8.03018	-42.7179	Training set
1253	6.53469	-34.1506	Training set
1254	-5.10629	-25.3429	Training set
1255	27.2481	-15.5774	Training set
1256	16.2219	-0.598617	Training set
1257	9.87775	2.05256	Training set
1258	21.5593	-2.95576	Training set
1259	8.33845	-13.2405	Training set
1260	9.32279	-23.4963	Training set
1261	3.90253	5.39396	Training set
1262	21.9848	-31.7735	Training set
1263	-5.33549	-12.2245	Training set
1264	23.8251	-37.5948	Training set
1265	-3.86699	0.613126	Training set
1266	-0.0888174	-8.69249	Training set
1267	-23.1402	-11.0416	Training set
1268	17.4342	-38.3473	Training set
1269	17.0834	-8.89518	Training set
1270	37.1239	-2.37561	Training set
1271	-33.4626	-4.01499	Training set
1272	-15.7178	19.6798	Training set
1273	12.6441	-6.88973	Training set
1274	-9.29675	-17.0314	Training set
1275	16.4282	-31.0719	Training set
1276	-0.593178	-26.0358	Training set
1277	-10.1552	-18.7477	Training set
1278	15.9987	-17.4453	Training set
1279	-6.77367	-15.7587	Training set
1280	21.8086	-13.8017	Training set
1281	11.1587	-12.4605	Training set
1282	8.64859	-10.1386	Training set
1283	22.2657	-26.8406	Training set
1284	25.8624	-33.1334	Training set
1285	-7.91132	-19.2963	Training set
1286	-25.1067	5.87547	Training set
1287	-22.0545	10.5301	Training set
1288	23.3149	-33.1557	Training set
1289	-10.1315	-35.1591	Training set
1290	-4.59715	-15.2289	Training set
1291	28.5222	1.90397	Training set
1292	14.9657	-18.3333	Training set
1293	21.9307	-32.1066	Training set
1294	16.6148	-5.99681	Training set
1295	17.8519	-0.894865	Training set
1296	7.49552	-6.49435	Training set
1297	9.20483	-33.5708	Training set
1298	-5.10628	-25.3429	Training set
1299	-1.3597	-0.976748	Training set
1300	-18.5453	-5.0176	Training set
1301	-0.205859	-38.8363	Training set
1302	4.70863	-0.125907	Training set
1303	-18.7321	-5.12853	Training set
1304	19.3519	-36.0612	Training set
1305	31.7035	1.40182	Training set
1306	3.15184	-2.28104	Training set
1307	6.52009	-20.3483	Training set
1308	12.6928	-36.8972	Training set
1309	19.2803	-4.85132	Training set
1310	4.56405	-8.05515	Training set
1311	-23.5247	-4.51447	Training set
1312	12.9479	-36.2274	Training set
1313	-24.8309	-8.7301	Training set
1314	-29.9408	-30.5952	Training set
1315	11.5192	4.05234	Training set
1316	8.38379	-2.26597	Training set
1317	24.6705	8.15563	Training set
1318	20.3444	-27.3751	Training set
1319	15.0286	-38.6716	Training set
1320	31.7083	0.949258	Training set
1321	-8.58822	-6.12316	Training set
1322	-2.86195	-36.4257	Training set
1323	6.37032	30.0144	Training set
1324	-9.25697	-16.9952	Training set
1325	-14.2333	-42.1256	Training set
1326	-8.3627	-43.2542	Training set
1327	-19.9897	-22.3088	Training set
1328	-22.4525	-15.6707	Training set
1329	13.6164	3.18744	Training set
1330	11.5845	6.02878	Training set
1331	17.4529	-30.8644	Training set
1332	-17.3918	2.80681	Training set
1333	26.1548	-16.9575	Training set
1334	-3.63308	-1.56749	Training set
1335	-2.96688	-38.2824	Training set
1336	31.4347	-17.1115	Training set
1337	31.1052	-28.8721	Training set
1338	20.8034	-26.595	Training set
1339	-30.3563	19.3305	Training set
1340	-23.8828	-23.6985	Training set
1341	-2.66955	-6.23826	Training set
1342	-8.69139	18.575	Training set
1343	16.8321	4.10824	Training set
1344	-12.1579	-41.5012	Training set
1345	2.56507	-27.1183	Training set
1346	-12.6082	-34.3145	Training set
1347	-21.8655	-38.9428	Training set
1348	34.0321	-1.77487	Training set
1349	15.3357	-3.9583	Training set
1350	-28.0407	3.43567	Training set
1351	-6.87895	-1.17519	Training set
1352	15.3046	-20.6511	Training set
1353	-17.4236	-17.6675	Training set
1354	-30.3298	11.1843	Training set
1355	-1.35955	-0.976688	Training set
1356	6.3661	-23.8003	Training set
1357	-2.26084	-13.4409	Training set
1358	35.2959	-2.34633	Training set
1359	-27.556	-11.6813	Training set
1360	-30.0576	6.48926	Training set
1361	8.26754	-13.1507	Training set
1362	4.07777	-1.087	Training set
1363	-11.8657	0.364511	Training set
1364	7.64672	-38.9383	Training set
1365	11.6529	3.54447	Training set
1366	25.3039	-11.1247	Training set
1367	17.8355	-1.05937	Training set
1368	27.5242	-7.21138	Training set
1369	26.1843	-8.68052	Training set
1370	26.5048	10.3778	Training set
1371	17.1034	-39.9649	Training set
1372	-9.32297	-36.8288	Training set
1373	-28.9229	-11.8016	Training set
1374	15.0508	8.80897	Training set
1375	5.89779	-25.3196	Training set
1376	14.5767	-10.0156	Training set
1377	-15.6907	42.4794	Training set
1378	15.8792	-32.3742	Training set
1379	27.7859	-27.4926	Training set
1380	18.5377	7.69998	Training set
1381	-10.7873	-42.5071	Training set
1382	-19.2394	-15.9475	Training set
1383	10.2738	-11.3446	Training set
1384	-30.1178	-11.0739	Training set
1385	-9.70537	-30.1774	Training set
1386	17.051	2.93491	Training set
1387	26.856	12.8554	Training set
1388	-0.133932	-18.0085	Training set
1389	-5.43646	2.29539	Training set
1390	14.2502	-33.8761	Training set
1391	-7.61369	-39.0343	Training set
1392	12.4876	-17.382	Training set
1393	24.1301	3.48037	Training set
1394	-30.2912	-10.9375	Training set
1395	13.8168	2.72644	Training set
1396	-3.74679	-26.917	Training set
1397	5.06938	-29.6322	Training set
1398	29.2708	-30.0118	Training set
1399	19.6873	7.96764	Training set
1400	24.6944	-32.2453	Training set
1401	-18.5098	-21.0736	Training set
1402	7.96709	-38.2018	Training set
1403	29.7098	-6.88438	Training set
1404	27.4458	-0.981148	Training set
1405	15.2101	-35.7439	Training set
1406	-25.4052	-23.0641	Training set
1407	-2.44243	-31.1957	Training set
1408	23.6136	-32.8815	Training set
1409	20.2573	-27.7027	Training set
1410	29.4665	-36.8804	Training set
1411	20.6097	4.60595	Training set
1412	-31.3928	5.48867	Training set
1413	11.7902	3.546	Training set
1414	1.77363	-30.1063	Training set
1415	-25.9667	3.19089	Training set
1416	-21.9434	10.8254	Training set
1417	2.65797	-16.9504	Training set
1418	-6.12954	-11.3513	Training set
1419	19.9379	-33.5115	Training set
1420	17.7208	-4.46711	Training set
1421	17.781	-33.226	Training set
1422	-33.4603	13.6007	Training set
1423	-13.9486	16.0945	Training set
1424	31.0587	-13.8851	Training set
1425	3.38444	2.0556	Training set
1426	-2.50004	-29.0761	Training set
1427	0.208884	-8.27596	Training set
1428	4.91475	-23.2524	Training set
1429	20.044	-6.76784	Training set
1430	-10.4803	-7.71836	Training set
1431	-6.46666	-36.9693	Training set
1432	9.3877	-13.6147	Training set
1433	-18.8519	-10.9911	Training set
1434	20.8864	-11.802	Training set
1435	-23.7151	3.64521	Training set
1436	-21.9593	-18.7527	Training set
1437	21.0472	-33.1828	Training set
1438	-16.7971	-14.5659	Training set
1439	10.887	-0.067437	Training set
1440	36.5272	-6.6223	Training set
1441	-1.8313	-6.44646	Training set
1442	-6.30984	-37.7735	Training set
1443	9.97772	-24.3393	Training set
1444	16.3404	6.92397	Training set
1445	3.76141	-19.988	Training set
1446	-11.9425	5.26129	Training set
1447	-3.87154	-2.44215	Training set
1448	-24.3228	3.01139	Training set
1449	19.2862	-11.0341	Training set
1450	-16.4595	-25.416	Training set
1451	4.44186	-1.28984	Training set
1452	18.2829	3.69053	Training set
1453	-23.1357	-1.30527	Training set
1454	-24.8189	-16.2751	Training set
1455	-25.3621	-20.8861	Training set
1456	-4.45832	-20.5762	Training set
1457	23.9382	-36.0859	Training set
1458	-21.4965	-19.3444	Training set
1459	16.0439	-29.7557	Training set
1460	34.3176	-0.75165	Training set
1461	19.2534	7.95111	Training set
1462	25.5036	-36.6615	Training set
1463	0.0161717	-36.094	Training set
1464	-0.988705	-35.6487	Training set
1465	-18.2331	-14.4428	Training set
1466	-31.7677	-2.01166	Training set
1467	16.4394	-38.7366	Training set
1468	2.30046	-29.9629	Training set
1469	30.5025	-28.9309	Training set
1470	-28.8681	3.44457	Training set
1471	6.22096	-27.6938	Training set
1472	5.42301	-28.2725	Training set
1473	23.7566	-30.3782	Training set
1474	25.9058	15.9815	Training set
1475	-18.166	-4.97114	Training set
1476	19.9286	7.53153	Training set
1477	32.6662	-9.73212	Training set
1478	2.78999	-14.0527	Training set
1479	-17.401	4.83372	Training set
1480	-8.10003	-19.8582	Training set
1481	1.06719	-21.8586	Training set
1482	-15.8868	-19.9535	Training set
1483	4.04212	-21.6217	Training set
1484	2.94147	-18.9736	Training set
1485	-31.6593	11.958	Training set
1486	20.1244	-29.1005	Training set
1487	-26.0306	-13.1296	Training set
1488	13.9234	2.8026	Training set
1489	-27.5038	14.4965	Training set
1490	30.8961	-9.86916	Training set
1491	-29.1763	-6.15483	Training set
1492	-9.96496	-33.6173	Training set
1493	10.0695	-27.1717	Training set
1494	2.86149	-35.1593	Training set
1495	28.1701	-6.32629	Training set
1496	15.0816	-30.8719	Training set
1497	27.5058	-31.4374	Training set
1498	-19.5365	-22.2137	Training set
1499	-16.5211	17.9345	Training set
1500	1.02377	-22.6895	Training set
1501	7.85339	-19.182	Training set
1502	11.1274	-37.6884	Training set
1503	-9.91809	-34.1253	Training set
1504	21.1002	-8.64761	Training set
1505	32.032	-17.4099	Training set
1506	-0.515614	-35.352	Training set
1507	-13.8341	1.82247	Training set
1508	7.33385	-9.6702	Training set
1509	-5.45597	2.2076	Training set
1510	-30.15	19.1417	Training set
1511	11.8463	-34.5651	Training set
1512	20.9946	-38.0817	Training set
1513	17.3899	-4.32372	Training set
1514	31.073	-13.0215	Training set
1515	-26.0796	-33.055	Training set
1516	-32.2866	-2.2262	Training set
1517	9.87695	-8.32327	Training set
1518	12.5504	-1.23391	Training set
1519	4.54567	-17.1877	Training set
1520	-26.4682	-31.2261	Training set
1521	-14.1569	3.8371	Training set
1522	27.2291	-33.6832	Training set
1523	-28.1036	6.11363	Training set
1524	8.11728	-9.34698	Training set
1525	21.5158	-34.2537	Training set
1526	-21.4154	-38.8607	Training set
1527	14.756	2.24935	Training set
1528	33.5934	-13.2843	Training set
1529	6.19259	-29.6597	Training set
1530	-8.00936	-5.20319	Training set
1531	-1.76812	-27.0621	Training set
1532	-20.8919	6.53736	Training set
1533	-17.6479	1.10768	Training set
1534	11.533	0.836753	Training set
1535	8.23369	-39.5111	Training set
1536	35.7392	-2.43684	Training set
1537	-23.643	6.43851	Training set
1538	-4.4198	-37.5128	Training set
1539	-27.4642	2.46634	Training set
1540	-12.0503	-31.6607	Training set
1541	7.98933	-36.1276	Training set
1542	-20.9283	7.98557	Training set
1543	-25.9186	6.59973	Training set
1544	14.7799	-21.8948	Training set
1545	-22.9863	-20.4214	Training set
1546	20.3745	7.54745	Training set
1547	-0.16444	-33.0152	Training set
1548	-10.5074	-29.9311	Training set
1549	-13.2852	-4.10201	Training set
1550	25.8842	-2.36051	Training set
1551	27.2537	5.65049	Training set
1552	30.3065	-9.84396	Training set
1553	20.1378	-3.46315	Training set
1554	-26.4372	-29.5553	Training set
1555	7.45874	-36.0958	Training set
1556	-6.83354	-15.7543	Training set
1557	10.616	7.10613	Training set
1558	-8.01655	-38.9415	Training set
1559	-25.1191	-28.3442	Training set
1560	19.791	12.1429	Training set
1561	27.9996	-12.6102	Training set
1562	-18.871	-6.33755	Training set
1563	28.7011	-34.9756	Training set
1564	-11.0826	-34.6606	Training set
1565	7.97417	-9.74494	Training set
1566	-24.8422	-23.6533	Training set
1567	12.5007	-17.2198	Training set
1568	23.6315	-36.0286	Training set
1569	-25.8848	9.47321	Training set
1570	-8.97612	-36.6682	Training set
1571	10.1443	-43.9854	Training set
1572	-27.9031	-1.65794	Training set
1573	-25.0879	3.20163	Training set
1574	32.7615	1.09983	Training set
1575	20.2692	1.84035	Training set
1576	18.8619	-41.021	Training set
1577	1.63126	-25.5802	Training set
1578	25.098	-8.90472	Training set
1579	33.2013	7.39163	Training set
1580	-11.261	-7.26886	Training set
1581	-9.11734	-37.848	Training set
1582	-6.55843	-14.7553	Training set
1583	19.0713	-4.5389	Training set
1584	-30.4737	-22.0597	Training set
1585	1.14867	-13.2331	Training set
1586	-9.73718	12.455	Training set
1587	3.56308	-19.7784	Training set
1588	21.3116	-4.31537	Training set
1589	-0.758449	-13.13	Training set
1590	0.831688	1.07165	Training set
1591	-18.1016	4.83645	Training set
1592	-23.3195	-12.9037	Training set
1593	-1.44039	-31.2865	Training set
1594	15.0825	-17.5926	Training set
1595	-12.1586	-41.5007	Training set
1596	-9.76284	11.0389	Training set
1597	6.49574	-23.4495	Training set
1598	-8.39186	-19.4524	Training set
1599	27.5686	-13.6725	Training set
1600	-32.2647	9.35697	Training set
1601	22.0209	26.9598	Training set
1602	-0.440749	-39.1083	Training set
1603	-11.015	-1.63243	Training set
1604	18.6841	0.701027	Training set
1605	21.2952	-16.4583	Training set
1606	-28.701	-8.207	Training set
1607	-24.0812	8.33796	Training set
1608	27.4747	-16.3312	Training set
1609	2.53133	-6.93294	Training set
1610	-25.4194	-11.8097	Training set
1611	28.7705	4.08318	Training set
1612	21.6912	-2.59745	Training set
1613	2.12845	-14.1041	Training set
1614	-34.1751	-2.85851	Training set
1615	-13.744	10.4787	Training set
1616	-0.607159	-31.5887	Training set
1617	-25.8216	-17.7763	Training set
1618	23.2407	-40.1101	Training set
1619	23.6379	-11.7081	Training set
1620	-4.49963	10.8517	Training set
1621	22.759	0.0717216	Training set
1622	12.6501	-21.5593	Training set
1623	21.0369	-28.8987	Training set
1624	21.3087	-36.7015	Training set
1625	-25.6894	-3.94825	Training set
1626	-6.80753	-21.0104	Training set
1627	4.87274	-4.80391	Training set
1628	-20.9195	13.0494	Training set
1629	27.6562	-38.6716	Training set
1630	26.9759	-5.85923	Training set
1631	-31.2736	16.7224	Training set
1632	-24.9394	-21.8164	Training set
1633	23.7106	-2.45061	Training set
1634	36.6029	-1.57983	Training set
1635	-3.14208	-37.1936	Training set
1636	7.47878	7.53028	Training set
1637	24.222	-31.7948	Training set
1638	-21.8305	12.8598	Training set
1639	7.70076	-10.6891	Training set
1640	8.02254	-21.3066	Training set
1641	17.7556	8.554	Training set
1642	31.2579	2.88169	Training set
1643	-15.6745	1.54214	Training set
1644	10.7799	-14.8467	Training set
1645	-4.63694	-5.12939	Training set
1646	16.5148	-36.8909	Training set
1647	9.62958	-29.8769	Training set
1648	14.4733	-21.3853	Training set
1649	6.08672	-4.88187	Training set
1650	2.19756	-34.2513	Training set
1651	-24.7442	10.5341	Training set
1652	27.5325	-13.5219	Training set
1653	9.33256	-1.72388	Training set
1654	-10.8722	-13.1285	Training set
1655	-22.0122	-18.7153	Training set
1656	10.1272	-18.434	Training set
1657	25.0253	-8.11208	Training set
1658	-15.1817	2.73919	Training set
1659	-1.30227	-28.0792	Training set
1660	26.9354	1.14941	Training set
1661	12.3295	-9.344	Training set
1662	-26.8791	2.09962	Training set
1663	14.6797	7.89568	Training set
1664	25.1068	-7.60794	Training set
1665	13.8555	-5.70641	Training set
1666	-15.263	7.6359	Training set
1667	0.101184	-33.0981	Training set
1668	5.97979	-0.301624	Training set
1669	-26.9183	7.65026	Training set
1670	-22.9275	-39.8665	Training set
1671	-19.5109	-4.31344	Training set
1672	-32.3074	-10.9914	Training set
1673	-10.5614	-42.5492	Training set
1674	-28.8979	-5.54966	Training set
1675	11.172	-0.0739176	Training set
1676	-8.50159	-1.66005	Training set
1677	-32.3919	21.2466	Training set
1678	-0.332056	-29.4593	Training set
1679	21.9893	-1.91337	Training set
1680	-17.8467	1.83742	Training set
1681	38.0978	-4.60139	Training set
1682	16.7883	11.7791	Training set
1683	-1.69972	-38.6743	Training set
1684	-8.67003	-4.7921	Training set
1685	34.5494	-6.80602	Training set
1686	-1.51485	-31.997	Training set
1687	9.89993	-34.6916	Training set
1688	-21.8926	-38.8367	Training set
1689	8.34674	-0.479546	Training set
1690	17.1819	-39.39	Training set
1691	21.5759	-9.68947	Training set
1692	-21.2869	-20.5599	Training set
1693	12.957	-20.7836	Training set
1694	12.0818	-14.0856	Training set
1695	19.8086	-42.0636	Training set
1696	25.978	16.2565	Training set
1697	22.0946	7.63016	Training set
1698	10.2538	-10.6321	Training set
1699	12.4602	-20.0663	Training set
1700	-21.7663	-42.1782	Training set
1701	-22.1149	-19.6383	Training set
1702	-1.27091	-10.4534	Training set
1703	-17.7419	3.96507	Training set
1704	8.57978	-38.3518	Training set
1705	-30.8143	7.11657	Training set
1706	10.1443	-43.9853	Training set
1707	25.4097	-36.3	Training set
1708	5.47001	-40.7377	Training set
1709	-1.83679	-31.5839	Training set
1710	2.90895	-37.5712	Training set
1711	16.9243	-1.6351	Training set
1712	2.58622	-26.7218	Training set
1713	-16.0491	8.47803	Training set
1714	-33.5692	13.4146	Training set
1715	-11.2217	-9.86012	Training set
1716	14.4608	-34.5281	Training set
1717	13.7767	-31.2131	Training set
1718	14.1934	5.04305	Training set
1719	1.69427	-35.5573	Training set
1720	-28.7032	-24.9633	Training set
1721	-16.6226	-8.21144	Training set
1722	-3.84582	-17.4567	Training set
1723	7.99708	13.5885	Training set
1724	-12.9549	-33.0322	Training set
1725	-8.14438	-13.4399	Training set
1726	15.1003	2.22614	Training set
1727	-16.0299	-36.9708	Training set
1728	3.63113	-4.37854	Training set
1729	31.5836	-28.9558	Training set
1730	28.7209	-10.949	Training set
1731	-16.9906	3.04581	Training set
1732	-26.8582	7.77839	Training set
1733	14.1043	-5.90663	Training set
1734	-33.1141	-8.76903	Training set
1735	12.5256	-36.6105	Training set
1736	-17.8061	3.78641	Training set
1737	-38.6054	10.5025	Training set
1738	15.613	0.745755	Training set
1739	25.0164	9.31615	Training set
1740	-31.0654	-7.05493	Training set
1741	-21.8838	-36.6922	Training set
1742	-2.68068	-13.9588	Training set
1743	3.78294	-28.7923	Training set
1744	-26.4231	-36.9007	Training set
1745	-0.836312	-35.9853	Training set
1746	10.3622	-22.7882	Training set
1747	25.8995	6.98457	Training set
1748	-0.783338	-28.51	Training set
1749	-32.0097	-5.28904	Training set
1750	-26.1246	-16.9291	Training set
1751	10.9247	-36.0171	Training set
1752	20.2207	-29.2456	Training set
1753	-5.51211	-30.1199	Training set
1754	-16.3507	-20.0661	Training set
1755	-19.9327	-21.662	Training set
1756	-6.87517	-11.4775	Training set
1757	-7.30133	-39.1048	Training set
1758	15.5687	-38.7626	Training set
1759	2.0684	-36.7594	Training set
1760	13.7114	-5.71408	Training set
1761	-28.5911	-29.8749	Training set
1762	-30.2859	-6.79576	Training set
1763	4.13665	0.503617	Training set
1764	-12.3263	8.98117	Training set
1765	25.9885	-4.75982	Training set
1766	23.5137	-32.806	Training set
1767	-0.575027	-6.30803	Training set
1768	-16.4586	-22.4074	Training set
1769	30.9081	3.26406	Training set
1770	-24.093	-20.0227	Training set
1771	-27.1366	-2.89468	Training set
1772	2.52753	-28.55	Training set
1773	-24.7831	-39.7458	Training set
1774	-4.0798	-21.0761	Training set
1775	8.8084	-19.3047	Training set
1776	7.58441	-19.5443	Training set
1777	36.5423	4.0193	Training set
1778	3.85458	5.32957	Training set
1779	-4.16649	-31.7494	Training set
1780	-16.0776	3.84865	Training set
1781	31.7059	-28.5071	Training set
1782	5.09244	-25.029	Training set
1783	1.54831	-2.88924	Training set
1784	28.7771	-5.4308	Training set
1785	-26.4352	-31.322	Training set
1786	-23.9831	-5.33676	Training set
1787	-26.5623	-31.1987	Training set
1788	-5.0631	-20.4381	Training set
1789	3.1742	-0.912783	Training set
1790	-31.8709	-25.9207	Training set
1791	-7.88564	-43.6481	Training set
1792	18.5143	-8.53201	Training set
1793	14.1383	-34.9585	Training set
1794	6.28461	-4.89412	Training set
1795	3.73937	-19.6086	Training set
1796	11.7419	6.23294	Training set
1797	-2.17149	-3.36553	Training set
1798	8.63868	-25.0317	Training set
1799	-7.98229	-17.6675	Training set
1800	-4.36624	-27.2799	Training set
1801	-3.69629	-26.738	Training set
1802	12.8447	5.89932	Training set
1803	7.92142	-39.7543	Training set
1804	-4.61997	-26.6179	Training set
1805	2.28554	-9.2494	Training set
1806	-23.6666	-19.2473	Training set
1807	-2.02923	-11.0383	Training set
1808	-24.3697	-19.1414	Training set
1809	15.3784	0.088718	Training set
1810	-11.6335	-35.2584	Training set
1811	4.19265	-8.17385	Training set
1812	21.2981	-28.4205	Training set
1813	-23.2704	-20.7105	Training set
1814	-32.4491	-10.4497	Training set
1815	7.09962	-12.8709	Training set
1816	7.7169	-18.9905	Training set
1817	0.97014	-36.5783	Training set
1818	10.9369	-16.2137	Training set
1819	-5.47173	-38.9129	Training set
1820	33.361	-1.78693	Training set
1821	15.8174	2.61395	Training set
1822	27.2459	-14.1087	Training set
1823	-12.9192	-34.1511	Training set
1824	-8.48278	-1.2072	Training set
1825	-8.8923	-5.52585	Training set
1826	-2.69587	-17.6978	Training set
1827	21.9852	-31.7737	Training set
1828	17.4574	-37.8447	Training set
1829	22.5412	-16.204	Training set
1830	6.22255	-20.6061	Training set
1831	9.61165	-39.0377	Training set
1832	-9.37537	-30.2364	Training set
1833	-19.6569	-25.0027	Training set
1834	21.6663	1.09511	Training set
1835	-26.4619	9.1071	Training set
1836	-9.87445	-34.1186	Training set
1837	-8.61651	-32.6951	Training set
1838	31.5893	-27.9136	Training set
1839	-1.46575	-0.70175	Training set
1840	-12.9504	-32.9998	Training set
1841	17.6974	-0.837285	Training set
1842	-25.1103	-28.2751	Training set
1843	9.60935	2.89182	Training set
1844	-27.8396	3.7757	Training set
1845	-27.6746	-7.5462	Training set
1846	27.5237	-35.8574	Training set
1847	19.2179	6.24011	Training set
1848	-38.0798	8.74108	Training set
1849	-26.513	-35.4177	Training set
1850	-22.7541	-9.00509	Training set
1851	33.2883	7.29562	Training set
1852	-8.66968	-36.9152	Training set
1853	-8.39768	-34.8362	Training set
1854	33.4775	-10.2923	Training set
1855	14.0351	-31.0827	Training set
1856	-26.5076	4.04863	Training set
1857	-40.2792	9.76143	Training set
1858	-1.97178	-24.1166	Training set
1859	-18.3552	0.847299	Training set
1860	-8.36449	-13.7761	Training set
1861	9.15724	-1.74075	Training set
1862	-25.9679	-9.85955	Training set
1863	-23.9823	-5.84799	Training set
1864	32.2803	-14.1202	Training set
1865	-3.03331	-9.11357	Training set
1866	-1.14268	-4.40191	Training set
1867	-23.4822	-39.8018	Training set
1868	-26.4765	-3.14948	Training set
1869	1.94867	-36.8086	Training set
1870	19.0057	-4.35555	Training set
1871	18.0864	-7.33708	Training set
1872	27.933	-27.6182	Training set
1873	-6.99842	-38.4109	Training set
1874	31.0463	-13.887	Training set
1875	13.6058	-1.47096	Training set
1876	29.6467	1.63751	Training set
1877	-1.28201	-2.2314	Training set
1878	2.91233	-28.5615	Training set
1879	15.0596	1.1652	Training set
1880	-23.8585	2.31783	Training set
1881	30.7028	-0.765985	Training set
1882	37.3492	-7.14694	Training set
1883	-8.73554	-32.2096	Training set
1884	3.78278	-33.1632	Training set
1885	0.523046	-11.1022	Training set
1886	-22.5312	-22.506	Training set
1887	-8.84423	11.1307	Training set
1888	-13.2887	-30.5946	Training set
1889	-28.5247	-31.4975	Training set
1890	8.10559	11.0373	Training set
1891	1.41168	-26.4671	Training set
1892	-18.4944	2.76061	Training set
1893	-14.3007	-24.8731	Training set
1894	-3.2688	-17.1376	Training set
1895	-22.6583	-40.3563	Training set
1896	-21.2739	-18.5506	Training set
1897	-21.9974	-40.0005	Training set
1898	10.8164	0.216243	Training set
1899	-22.0667	-4.49106	Training set
1900	0.905628	1.07173	Training set
1901	-21.6716	-1.76588	Training set
1902	4.28231	-14.03	Training set
1903	17.6014	-34.444	Training set
1904	-13.0473	-33.0423	Training set
1905	-20.3372	1.81815	Training set
1906	-22.9614	-2.044	Training set
1907	-8.49349	-7.57479	Training set
1908	21.4148	6.35313	Training set
1909	-17.6309	-17.119	Training set
1910	-17.1629	-22.3363	Training set
1911	19.0159	-2.41539	Training set
1912	-2.81828	-8.44708	Training set
1913	17.7749	9.72545	Training set
1914	-12.9824	-34.8643	Training set
1915	-7.61584	-39.874	Training set
1916	-7.10982	-11.4856	Training set
1917	-8.05684	-21.5954	Training set
1918	30.1875	4.42828	Training set
1919	8.80458	1.36031	Training set
1920	15.4626	-3.65973	Training set
1921	19.885	-5.67123	Training set
1922	-2.23043	-17.5316	Training set
1923	16.3874	-7.0579	Training set
1924	22.556	-35.4637	Training set
1925	17.9238	3.03246	Training set
1926	26.0904	13.874	Training set
1927	-2.60622	-6.12086	Training set
1928	-30.7064	5.55067	Training set
1929	-25.6905	-1.33239	Training set
1930	25.3876	-17.134	Training set
1931	-23.5649	3.68679	Training set
1932	17.4455	-38.1307	Training set
1933	29.023	-9.36515	Training set
1934	26.7781	-4.91357	Training set
1935	0.688332	-2.68155	Training set
1936	2.21499	-15.3911	Training set
1937	33.0407	-2.91127	Training set
1938	-27.0739	-31.6552	Training set
1939	22.3421	10.1849	Training set
1940	-2.32959	-20.4414	Training set
1941	-0.396861	-16.0701	Training set
1942	22.1926	-4.45996	Training set
1943	30.8253	-14.1866	Training set
1944	-19.0493	-18.7882	Training set
1945	-28.9742	-17.503	Training set
1946	-25.0731	-6.15801	Training set
1947	-26.5477	-31.3226	Training set
1948	-3.83269	0.587537	Training set
1949	30.8709	-1.25424	Training set
1950	15.1935	-20.0253	Training set
1951	18.1459	-1.03867	Training set
1952	-32.2338	-11.8776	Training set
1953	29.7873	-36.9954	Training set
1954	23.4847	-10.3189	Training set
1955	-16.1287	10.1415	Training set
1956	24.2481	-13.927	Training set
1957	18.8182	-33.3277	Training set
1958	-6.30373	-17.4086	Training set
1959	34.8341	-5.74678	Training set
1960	11.8605	-1.36802	Training set
1961	28.4939	-35.6541	Training set
1962	-9.53472	-11.3458	Training set
1963	-12.3623	-5.06183	Training set
1964	16.3315	-39.9068	Training set
1965	-23.5981	-19.1525	Training set
1966	-5.3446	-1.59728	Training set
1967	-11.4023	-43.718	Training set
1968	4.65825	-4.96619	Training set
1969	20.4045	-27.2744	Training set
1970	-9.3797	-16.9312	Training set
1971	-25.0841	-6.10164	Training set
1972	-16.1183	-2.05926	Training set
1973	-21.4229	-23.0748	Training set
1974	-14.6882	-25.8362	Training set
1975	2.43835	-13.7858	Training set
1976	-29.9424	-9.21699	Training set
1977	-22.3301	-7.71066	Training set
1978	29.0111	-33.1111	Training set
1979	26.7798	-34.0583	Training set
1980	-31.1453	-24.3229	Training set
1981	-21.7425	-3.3528	Training set
1982	-1.34044	-35.5542	Training set
1983	-8.85514	-40.6781	Training set
1984	17.3161	-4.08655	Training set
1985	-27.8598	-9.59731	Training set
1986	-26.5878	9.37597	Training set
1987	-5.47908	-14.8173	Training set
1988	-0.554258	-10.4049	Training set
1989	-25.308	-22.9028	Training set
1990	33.1844	7.09495	Training set
1991	30.3775	-9.53576	Training set
1992	-17.4566	-5.03878	Training set
1993	13.1886	-3.30334	Training set
1994	-10.5074	-29.9313	Training set
1995	-21.8701	5.67556	Training set
1996	17.5169	-34.2953	Training set
1997	-32.1436	-26.2997	Training set
1998	21.7509	-32.5241	Training set
[truncated: 13,575 more rows]

## Sheet: Figure 5b
Figure 5b
		Plate1	1	2	3	4	5	6	7	8	9	10
		A		Cmpd1	1uM		Cmpd2	1uM		Cmpd3	1uM
		B			333.3nM			333.3nM			333.3nM
		C			111.1nM			111.1nM			111.1nM
		D			37nM			37nM			37nM
		E			12.3nM			12.3nM			12.3nM
		F			4.1nM			4.1nM			4.1nM
		G			1.37nM			1.37nM			1.37nM
		H			0.46nM			0.46nM			0.46nM
		I			0.15nM			0.15nM			0.15nM
		J			0.05nM			0.05nM			0.05nM
			Plate1	Cmpd1	NMS-1286937
				Cmpd2	IIP0942							1%DMSO
				Cmpd3	IIP0943							Blank
				Cmpd4	IIP0944
				Cmpd5	IIP0945
	Plate 1_raw data
			1	2	3	4	5	6	7	8	9	10
		A	#16568	1064	1008	952	1400	1144	1200	928	888	1072
		B	#15800	1368	1184	1088	2848	2864	2632	1056	1416	1152
		C	12592	1616	1160	1136	3096	2984	2608	1408	1008	1216
		D	11152	1640	1608	1320	6656	6200	5752	1864	1944	2512
		E	9648	5184	4264	3480	12872	8720	8400	4016	3688	3616
		F	880	7168	5232	6952	10544	10272	9840	8144	6240	12504
		G	848	8936	9296	13560	9648	9352	13432	9592	9976	7080
		H	856	9512	9400	9152	10384	14448	11656	7920	7032	8344
		I	1000	9496	11632	13672	11560	9576	12280	7016	6520	10304
		J	680	9248	10584	10664	10944	12064	9680	8752	11672	8296
				Blank	1%DMSO	SW
				852.8	11130.7	13.0519

## Sheet: Figure 5c
Figure 5c
		Plate1	1	2	3	4	5	6	7
		A		Cmpd1	10uM		Cmpd2	10uM
		B			5uM			5uM
		C			2.5uM			2.5uM
		D			1250nM			1250nM
		E			625nM			625nM
		F			312.5nM			312.5nM
		G			156.25nM			156.25nM
		H			78.125nM			78.125nM
		I			39.0625nM			39.0625nM
		J			19.53nM			19.53nM
			Plate1	Cmpd1	IIP0944
				Cmpd2	IIP0945			1%DMSO
								Blank
	Plate 1_raw data
			1	2	3	4	5	6	7
		A	7520	4496	3752	4504	1720	1696	1808
		B	7600	5808	5904	5760	2168	1984	2320
		C	7120	5960	6288	6136	2528	2328	2776
		D	8080	6872	6528	7080	3392	2816	3208
		E	7392	7024	7560	7976	5568	5168	5664
		F	872	7392	7688	7488	6536	6120	6384
		G	1464	7616	7792	7592	6712	6488	6784
		H	1264	8064	7712	7176	6988	7220	7648
		I	1176	7608	7280	7816	7992	7616	6928
		J	800	8192	7896	7256	7384	7824	7920
				Blank	1%DMSO	SW
				1115.2	7542.4	6.76327

## Sheet: Figure 6a
Plate1
	1	2	3	4	5	6	7	8	9	10	11	12
A
B		IIP0943
C		10uM	3.33uM	1.11uM	0.37uM	0.12uM	0.041uM	0.014uM	0.0046uM	0.0015uM
D
E		NMS-1286937
F		10uM	3.33uM	1.11uM	0.37uM	0.12uM	0.041uM	0.014uM	0.0046uM	0.0015uM
G
H
									Neg.Ctrl(0.5%DMSO)
									STSP 10uM
Raw Data_Plate1
	1	2	3	4	5	6	7	8	9	10	11	12
A
B		10576	16616	24832	31848	62088	72672	79656	77960	77792	19000
C		13256	18344	25872	34440	64048	81832	81680	81448	79352	22104
D		15136	19120	24352	35688	65920	86336	83352	78688	80360	23824
E		18544	20624	19152	20272	30472	54168	80064	82784	81640	76664
F		19120	21512	19064	19552	31328	47512	80400	83432	78128	74648
G		21456	18120	18552	19128	27672	49080	78792	78000	79000	73832
H
		Neg.Ctrl	STSP
		75048	21642.7

## Sheet: Figure S2
	Nearest neighbor similarity
0	0.392157
1	0.405063
2	0.333333
3	0.528302
4	0.2875
5	0.448718
6	0.46
7	0.5
8	0.461538
9	0.4
10	0.636364
11	0.390244
12	0.318841
13	0.339286
14	0.413793
15	0.338235
16	0.5
17	0.413793
18	0.661765
19	0.542373
20	0.569231
21	0.378788
22	0.411765
23	0.348485
24	0.418919
25	0.43038
26	0.5
27	0.542373
28	0.236111
29	0.47541
30	0.453125
31	0.333333
32	0.345238
33	0.608696
34	0.329268
35	0.433333
36	0.352941
37	0.5
38	0.391892
39	0.673913
40	0.385714
41	0.585714
42	0.37037
43	0.352941
44	0.523077
45	0.428571
46	0.559322
47	0.323529
48	0.351351
49	0.581818
50	0.435897
51	0.448276
52	0.607143
53	0.373333
54	0.418182
55	0.238095
56	0.487179
57	0.4375
58	0.666667
59	0.571429
60	0.418182
61	0.304878
62	0.265823
63	0.425926
64	0.465116
65	0.313433
66	0.349206
67	0.333333
68	0.358974
69	0.375
70	0.323077
71	0.480769
72	0.396825
73	0.482143
74	0.482143
75	0.536232
76	0.436364
77	0.577778
78	0.407407
79	0.413793
80	0.888889
81	0.341176
82	0.37931
83	0.387097
84	0.366197
85	0.771429
86	0.589286
87	0.389831
88	0.298969
89	0.310345
90	0.39759
91	0.555556
92	0.508772
93	0.364865
94	0.442623
95	0.729167
96	0.4
97	0.59322
98	0.377358
99	0.45
100	0.6
101	0.397727
102	0.423729
103	0.377358
104	0.285714
105	0.509804
106	0.466667
107	0.48
108	0.371795
109	0.508197
110	0.525
111	0.309859
112	0.421875
113	0.333333
114	0.384615
115	0.436364
116	0.304348
117	0.565217
118	0.888889
119	0.454545
120	0.348485
121	0.391892
122	0.361111
123	0.48
124	0.532258
125	0.425926
126	0.369048
127	0.408451
128	0.267606
129	0.657895
130	0.416667
131	0.686275
132	0.381579
133	0.41791
134	0.425926
135	0.534884
136	0.362069
137	0.360656
138	0.369231
139	0.426667
140	0.34375
141	0.438596
142	0.380282
143	0.359375
144	0.271429
145	0.483333
146	0.363636
147	0.444444
148	0.375
149	0.521739
150	0.276923
151	0.256637
152	0.457143
153	0.376623
154	0.378378
155	0.389831
156	0.252874
157	0.410714
158	0.455696
159	0.380952
160	0.464789
161	0.279412
162	0.378788
163	0.566038
164	0.360656
165	0.659091
166	0.395349
167	0.395833
168	0.45614
169	0.54717
170	0.388889
171	0.302632
172	0.45283
173	0.387097
174	0.372549
175	0.510204
176	0.413043
177	0.54386
178	0.5
179	0.574468
180	0.436364
181	0.428571
182	0.597015
183	0.392857
184	0.237113
185	0.397436
186	0.375
187	0.403509
188	0.487805
189	0.466667
190	0.378049
191	0.396226
192	0.376471
193	0.529412
194	0.323529
195	0.463768
196	0.538462
197	0.571429
198	0.372881
199	0.6875
200	0.457627
201	0.366667
202	0.343434
203	0.550725
204	0.469136
205	0.371429
206	0.544118
207	0.316667
208	0.366667
209	0.477612
210	0.333333
211	0.532258
212	0.257576
213	0.424658
214	0.403226
215	0.412698
216	0.355932
217	0.545455
218	0.328358
219	0.419355
220	0.358025
221	0.5125
222	0.454545
223	0.364865
224	0.544118
225	0.357143
226	0.381818
227	0.360656
228	0.310811
229	0.561404
230	0.586957
231	0.45
232	0.566038
233	0.4
234	0.568966
235	0.351064
236	0.273973
237	0.571429
238	0.633333
239	0.370968
240	0.323529
241	0.637931
242	0.338983
243	0.410256
244	0.589286
245	0.35
246	0.462687
247	0.405063
248	0.588235
249	0.586207
250	0.490566
251	0.516129
252	0.4125
253	0.294118
254	0.340206
255	0.407407
256	0.439394
257	0.353659
258	0.38806
259	0.527273
260	0.402597
261	0.460317
262	0.252632
263	0.487179
264	0.320988
265	0.403846
266	0.295082
267	0.341463
268	0.381579
269	0.533333
270	0.650794
271	0.470588
272	0.389831
273	0.522727
274	0.379747
275	0.555556
276	0.333333
277	0.385542
278	0.559322
279	0.41791
280	0.388889
281	0.376812
282	0.508475
283	0.4375
284	0.34375
285	0.453125
286	0.470588
287	0.697674
288	0.523077
289	0.323529
290	0.314607
291	0.288889
292	0.44898
293	0.382022
294	0.5
295	0.351852
296	0.2875
297	0.307692
298	0.344444
299	0.555556
300	0.520548
301	0.45283
302	0.55
303	0.431373
304	0.283784
305	0.380952
306	0.540984
307	0.454545
308	0.313433
309	0.405797
310	0.36
311	0.571429
312	0.301075
313	0.365385
314	0.371429
315	0.387097
316	0.456522
317	0.333333
318	0.347222
319	0.408163
320	0.530612
321	0.33871
322	0.413793
323	0.371795
324	0.474576
325	0.391892
326	0.47541
327	0.368421
328	0.313253
329	0.459016
330	0.818182
331	0.471429
332	0.407407
333	0.583333
334	0.447761
335	0.351351
336	0.338983
337	0.692308
338	0.375
339	0.4
340	0.471698
341	0.564516
342	0.408163
343	0.363636
344	0.280488
345	0.4
346	0.42
347	0.411765
348	0.517241
349	0.462687
350	0.356164
351	0.622951
352	0.353846
353	0.403846
354	0.461538
355	0.325301
356	0.578947
357	0.294118
358	0.344828
359	0.472727
360	0.595745
361	0.360656
362	0.555556
363	0.37037
364	0.62
365	0.45283
366	0.358209
367	0.482143
368	0.352113
369	0.285714
370	0.283951
371	0.308824
372	0.295082
373	0.557377
374	0.350877
375	0.352941
376	0.41573
377	0.52459
378	0.37931
379	0.578947
380	0.338983
381	0.298701
382	0.5
383	0.409091
384	0.470588
385	0.294118
386	0.5
387	0.478261
388	0.470588
389	0.415094
390	0.329268
391	0.32967
392	0.516129
393	0.622951
394	0.37931
395	0.383333
396	0.33871
397	0.542373
398	0.471698
399	0.349398
400	0.402985
401	0.516129
402	0.438596
403	0.390625
404	0.352113
405	0.532258
406	0.491228
407	0.362069
408	0.5
409	0.383562
410	0.333333
411	0.310345
412	0.454545
413	0.45283
414	0.435484
415	0.571429
416	0.385542
417	0.348837
418	0.294872
419	0.367347
420	0.43662
421	0.571429
422	0.5
423	0.869565
424	0.430769
425	0.512195
426	0.317073
427	0.471429
428	0.308824
429	0.388889
430	0.38806
431	0.367347
432	0.206107
433	0.671875
434	0.596491
435	0.359375
436	0.464286
437	0.478261
438	0.510204
439	0.345455
440	0.526316
441	0.375
442	0.337349
443	0.371795
444	0.301887
445	0.447761
446	0.25
447	0.507937
448	0.36
449	0.441558
450	0.353846
451	0.412698
452	0.529412
453	0.481481
454	0.588235
455	0.559322
456	0.385965
457	0.403846
458	0.65
459	0.510204
460	0.444444
461	0.480769
462	0.415094
463	0.454545
464	0.5
465	0.290323
466	0.4
467	0.442623
468	0.375
469	0.490196
470	0.485714
471	0.338983
472	0.581818
473	0.55
474	0.340426
475	0.410714
476	0.459459
477	0.409836
478	0.444444
479	0.369565
480	0.350649
481	0.463768
482	0.525
483	0.508772
484	0.339286
485	0.508475
486	0.45614
487	0.370968
488	0.394737
489	0.861111
490	0.352941
491	0.290698
492	0.328767
493	0.423077
494	0.317647
495	0.292308
496	0.3
497	0.393443
498	0.607143
499	0.636364
500	0.462687
501	0.529412
502	0.478261
503	0.514706
504	0.526316
505	0.363636
506	0.425532
507	0.42
508	0.527273
509	0.296703
510	0.388889
511	0.449275
512	0.318841
513	0.45
514	0.344828
515	0.446809
516	0.422535
517	0.405797
518	0.347826
519	0.310811
520	0.412698
521	0.412698
522	0.302632
523	0.790698
524	0.416667
525	0.482143
526	0.382979
527	0.27
528	0.558824
529	0.344262
530	0.5
531	0.35
532	0.378049
533	0.591837
534	0.457627
535	0.425926
536	0.353659
537	0.44186
538	0.542373
539	0.604167
540	0.387755
541	0.351351
542	0.372881
543	0.318182
544	0.591837
545	0.2625
546	0.296875
547	0.416667
548	0.527273
549	0.491525
550	0.509091
551	0.492308
552	0.318182
553	0.376812
554	0.390244
555	0.415385
556	0.416667
557	0.393443
558	0.55
559	0.408451
560	0.276786
561	0.373333
562	0.604167
563	0.383333
564	0.432836
565	0.484375
566	0.28
567	0.358025
568	0.431373
569	0.409091
570	0.375
571	0.34
572	0.446429
573	0.483333
574	0.578947
575	0.46875
576	0.352941
577	0.446809
578	0.307692
579	0.333333
580	0.568966
581	0.535714
582	0.313253
583	0.342857
584	0.546875
585	0.581395
586	0.305556
587	0.352941
588	0.311475
589	0.33871
590	0.371429
591	0.388889
592	0.389831
593	0.28
594	0.448276
595	0.471698
596	0.324324
597	0.450704
598	0.457627
599	0.263736
600	0.636364
601	0.517241
602	0.55102
603	0.492537
604	0.642857
605	0.520833
606	0.383562
607	0.384615
608	0.568182
609	0.397059
610	0.268657
611	0.43662
612	0.603774
613	0.595238
614	0.461538
615	0.571429
616	0.47619
617	0.428571
618	0.421053
619	0.413333
620	0.688889
621	0.472727
622	0.416667
623	0.462963
624	0.588235
625	0.35443
626	0.529412
627	0.48
628	0.308824
629	0.416667
630	0.5
631	0.397059
632	0.318681
633	0.42
634	0.369863
635	0.409091
636	0.428571
637	0.358209
638	0.482143
639	0.31746
640	0.433962
641	0.404255
642	0.434783
643	0.328571
644	0.553191
645	0.408163
646	0.316667
647	0.363636
648	0.381818
649	0.612245
650	0.353846
651	0.338235
652	0.37037
653	0.344262
654	0.534884
655	0.380282
656	0.360656
657	0.446429
658	0.4
659	0.413793
660	0.5
661	0.32
662	0.387755
663	0.418182
664	0.2875
665	0.336735
666	0.553571
667	0.383333
668	0.4
669	0.5
670	0.411765
671	0.45098
672	0.612245
673	0.372549
674	0.385965
675	0.383562
676	0.444444
677	0.396825
678	0.414286
679	0.263158
680	0.529412
681	0.559322
682	0.328571
683	0.507692
684	0.425
685	0.523077
686	0.666667
687	0.333333
688	0.577778
689	0.444444
690	0.5
691	0.561404
692	0.4625
693	0.347826
694	0.4
695	0.391304
696	0.390625
697	0.490196
698	0.373134
699	0.273973
700	0.3
701	0.252101
702	0.492308
703	0.436364
704	0.416667
705	0.372881
706	0.45614
707	0.52381
708	0.378788
709	0.451613
710	0.430769
711	0.440678
712	0.472222
713	0.4
714	0.4
715	0.488889
716	0.361111
717	0.376623
718	0.323529
719	0.444444
720	0.371795
721	0.484848
722	0.451613
723	0.338028
724	0.55
725	0.404255
726	0.318841
727	0.388889
728	0.367647
729	0.43662
730	0.514706
731	0.396552
732	0.407407
733	0.471429
734	0.333333
735	0.384615
736	0.353846
737	0.375
738	0.415094
739	0.42623
740	0.362069
741	0.576271
742	0.403846
743	0.323077
744	0.415385
745	0.358491
746	0.33871
747	0.608696
748	0.527273
749	0.435484
750	0.609756
751	0.333333
752	0.47619
753	0.58209
754	0.372881
755	0.352941
756	0.652174
757	0.424242
758	0.523077
759	0.391304
760	0.333333
761	0.378049
762	0.361111
763	0.730769
764	0.42623
765	0.30137
766	0.425532
767	0.375
768	0.45
769	0.5
770	0.536585
771	0.396552
772	0.475
773	0.44186
774	0.422222
775	0.333333
776	0.681818
777	0.515625
778	0.357143
779	0.397436
780	0.383562
781	0.425926
782	0.270833
783	0.625
784	0.518987
785	0.5
786	0.359375
787	0.448276
788	0.275862
789	0.30303
790	0.454545
791	0.327869
792	0.479167
793	0.352941
794	0.346154
795	0.344262
796	0.360656
797	0.409091
798	0.403509
799	0.647059
800	0.265625
801	0.478261
802	0.37037
803	0.383562
804	0.407407
805	0.5
806	0.397436
807	0.382716
808	0.534483
809	0.528302
810	0.44
811	0.520833
812	0.444444
813	0.309859
814	0.538462
815	0.333333
816	0.292135
817	0.470588
818	0.35
819	0.4
820	0.4
821	0.333333
822	0.397059
823	0.423729
824	0.364865
825	0.459016
826	0.323944
827	0.383333
828	0.55102
829	0.733333
830	0.433962
831	0.375
832	0.392857
833	0.431034
834	0.567568
835	0.462687
836	0.253165
837	0.34375
838	0.262626
839	0.354839
840	0.57971
841	0.523077
842	0.470588
843	0.428571
844	0.763158
845	0.384615
846	0.325581
847	0.358209
848	0.565217
849	0.519231
850	0.346667
851	0.542857
852	0.444444
853	0.488636
854	0.393443
855	0.460317
856	0.416667
857	0.366667
858	0.431373
859	0.4
860	0.402778
861	0.528302
862	0.428571
863	0.285714
864	0.350877
865	0.4
866	0.574074
867	0.433333
868	0.568627
869	0.438356
870	0.393939
871	0.42623
872	0.459016
873	0.421053
874	0.545455
875	0.32
876	0.44898
877	0.38961
878	0.415584
879	0.347826
880	0.292308
881	0.509434
882	0.59322
883	0.52381
884	0.440678
885	0.365385
886	0.422535
887	0.318182
888	0.346154
889	0.568627
890	0.355556
891	0.474576
892	0.389831
893	0.287879
894	0.44898
895	0.483871
896	0.539683
897	0.586207
898	0.370968
899	0.342466
900	0.409836
901	0.545455
902	0.422222
903	0.343284
904	0.694915
905	0.375
906	0.389474
907	0.717949
908	0.355263
909	0.352113
910	0.361111
911	0.692308
912	0.632653
913	0.653061
914	0.411765
915	0.390625
916	0.458333
917	0.409091
918	0.262136
919	0.491525
920	0.444444
921	0.346667
922	0.480769
923	0.33871
924	0.305263
925	0.393939
926	0.402439
927	0.451613
928	0.543478
929	0.391892
930	0.35443
931	0.333333
932	0.418919
933	0.344262
934	0.277108
935	0.5
936	0.387097
937	0.360656
938	0.347826
939	0.387097
940	0.537037
941	0.417722
942	0.387097
943	0.492754
944	0.358209
945	0.389831
946	0.345679
947	0.5
948	0.432836
949	0.492754
950	0.555556
951	0.408163
952	0.418182
953	0.508197
954	0.375
955	0.365079
956	0.489796
957	0.350877
958	0.434783
959	0.362069
960	0.45614
961	0.325301
962	0.405063
963	0.42
964	0.507463
965	0.408163
966	0.34375
967	0.361702
968	0.4
969	0.367347
970	0.306452
971	0.526316
972	0.355263
973	0.509804
974	0.290323
975	0.390625
976	0.5625
977	0.333333
978	0.388889
979	0.478261
980	0.363636
981	0.424242
982	0.525424
983	0.490566
984	0.54902
985	0.382353
986	0.34
987	0.411765
988	0.478261
989	0.489796
990	0.365079
991	0.473684
992	0.474359
993	0.318182
994	0.368421
995	0.481481
996	0.56
997	0.3125
998	0.323944
999	0.354167
1000	0.362069
1001	0.373134
1002	0.48
1003	0.33871
1004	0.4375
1005	0.287879
1006	0.290323
1007	0.388889
1008	0.402985
1009	0.467742
1010	0.291139
1011	0.343284
1012	0.421053
1013	0.596154
1014	0.43662
1015	0.375
1016	0.411765
1017	0.309524
1018	0.467742
1019	0.526316
1020	0.59322
1021	0.425926
1022	0.413333
1023	0.561404
1024	0.538462
1025	0.343284
1026	0.447761
1027	0.641509
1028	0.447368
1029	0.617647
1030	0.419753
1031	0.289474
1032	0.434783
1033	0.4
1034	0.311688
1035	0.56
1036	0.470588
1037	0.3
1038	0.833333
1039	0.349398
1040	0.564516
1041	0.448276
1042	0.328358
1043	0.367089
1044	0.328358
1045	0.428571
1046	0.76087
1047	0.754386
1048	0.321429
1049	0.450704
1050	0.449275
1051	0.316667
1052	0.333333
1053	0.333333
1054	0.391892
1055	0.392857
1056	0.603774
1057	0.409836
1058	0.324675
1059	0.4
1060	0.315789
1061	0.355263
1062	0.387097
1063	0.42623
1064	0.425926
1065	0.352941
1066	0.476923
1067	0.631579
1068	0.301587
1069	0.55
1070	0.538462
1071	0.328358
1072	0.424242
1073	0.313953
1074	0.444444
1075	0.415385
1076	0.262295
1077	0.285714
1078	0.443038
1079	0.375
1080	0.403226
1081	0.457831
1082	0.421875
1083	0.372881
1084	0.5
1085	0.536585
1086	0.444444
1087	0.42029
1088	0.545455
1089	0.414634
1090	0.373134
1091	0.483333
1092	0.545455
1093	0.380952
1094	0.412698
1095	0.32
1096	0.45283
1097	0.5
1098	0.4
1099	0.457627
1100	0.540984
1101	0.666667
1102	0.5
1103	0.323944
1104	0.490196
1105	0.464789
1106	0.285714
1107	0.338235
1108	0.433333
1109	0.415385
1110	0.292683
1111	0.438356
1112	0.315068
1113	0.536232
1114	0.588235
1115	0.5
1116	0.333333
1117	0.394366
1118	0.451613
1119	0.532258
1120	0.358491
1121	0.390244
1122	0.371429
1123	0.714286
1124	0.482143
1125	0.4
1126	0.444444
1127	0.363636
1128	0.442308
1129	0.382716
1130	0.354839
1131	0.379747
1132	0.380952
1133	0.370968
1134	0.426471
1135	0.305556
1136	0.285714
1137	0.538462
1138	0.451613
1139	0.454545
1140	0.6875
1141	0.484848
1142	0.545455
1143	0.490909
1144	0.338235
1145	0.4
1146	0.353846
1147	0.531915
1148	0.3375
1149	0.666667
1150	0.423077
1151	0.350877
1152	0.416667
1153	0.446429
1154	0.508475
1155	0.367647
1156	0.491228
1157	0.315789
1158	0.430769
1159	0.413333
1160	0.490566
1161	0.507692
1162	0.47541
1163	0.378788
1164	0.653846
1165	0.410714
1166	0.4
1167	0.433962
1168	0.366667
1169	0.415385
1170	0.52381
1171	0.4
1172	0.517241
1173	0.360465
1174	0.421875
1175	0.435484
1176	0.37037
1177	0.555556
1178	0.362069
1179	0.409836
1180	0.25
1181	0.348485
1182	0.6
1183	0.416667
1184	0.328571
1185	0.754098
1186	0.304348
1187	0.4
1188	0.363636
1189	0.333333
1190	0.537037
1191	0.74359
1192	0.642857
1193	0.28
1194	0.385542
1195	0.575758
1196	0.339623
1197	0.367347
1198	0.5
1199	0.545455
1200	0.52459
1201	0.457627
1202	0.4
1203	0.341772
1204	0.617021
1205	0.313953
1206	0.796296
1207	0.38806
1208	0.268293
1209	0.492754
1210	0.302632
1211	0.525424
1212	0.638298
1213	0.360656
1214	0.471698
1215	0.388889
1216	0.527273
1217	0.45614
1218	0.440678
1219	0.468085
1220	0.492308
1221	0.641509
1222	0.481481
1223	0.584906
1224	0.385965
1225	0.396226
1226	0.411765
1227	0.4375
1228	0.333333
1229	0.315789
1230	0.472727
1231	0.333333
1232	0.694444
1233	0.462687
1234	0.464286
1235	0.403509
1236	0.382979
1237	0.425926
1238	0.740741
1239	0.391304
1240	0.509091
1241	0.4
1242	0.479167
1243	0.343284
1244	0.415385
1245	0.482143
1246	0.339286
1247	0.393443
1248	0.456522
1249	0.618182
1250	0.487179
1251	0.362069
1252	0.298969
1253	0.465116
1254	0.30137
1255	0.287671
1256	0.54717
1257	0.55102
1258	0.596154
1259	0.318182
1260	0.516667
1261	0.415385
1262	0.586957
1263	0.393443
1264	0.40678
1265	0.433333
1266	0.4
1267	0.3125
1268	0.362637
1269	0.454545
1270	0.365385
1271	0.456522
1272	0.62
1273	0.543478
1274	0.54386
1275	0.297297
1276	0.366667
1277	0.510204
1278	0.576923
1279	0.337349
1280	0.363636
1281	0.402778
1282	0.531915
1283	0.357143
1284	0.361111
1285	0.604167
1286	0.321429
1287	0.492754
1288	0.428571
1289	0.560976
1290	0.5
1291	0.456522
1292	0.358209
1293	0.433962
1294	0.328767
1295	0.490566
1296	0.470588
1297	0.395062
1298	0.5
1299	0.282353
1300	0.577778
1301	0.365854
1302	0.472727
1303	0.794872
1304	0.403226
1305	0.262295
1306	0.351852
1307	0.967742
1308	0.365385
1309	0.364865
1310	0.344262
1311	0.365079
1312	0.402778
1313	0.388889
1314	0.440678
1315	0.428571
1316	0.440678
1317	0.297297
1318	0.512821
1319	0.473684
1320	0.416667
1321	0.469697
1322	0.384615
1323	0.648148
1324	0.358025
1325	0.444444
1326	0.373333
1327	0.509091
1328	0.4
1329	0.681818
1330	0.378788
1331	0.275862
1332	0.434783
1333	0.541667
1334	0.384615
1335	0.367647
1336	0.4
1337	0.318182
1338	0.416667
1339	0.308642
1340	0.373494
1341	0.383333
1342	0.352941
1343	0.428571
1344	0.298507
1345	0.348485
1346	0.342466
1347	0.375
1348	0.530303
1349	0.444444
1350	0.327273
1351	0.460317
1352	0.492063
1353	0.483333
1354	0.375
1355	0.383333
1356	0.441558
1357	0.271186
1358	0.3
1359	0.338235
1360	0.527027
1361	0.402778
1362	0.431373
1363	0.434783
1364	0.527273
1365	0.546667
1366	0.328125
1367	0.57377
1368	0.307692
1369	0.355556
1370	0.285714
1371	0.618182
1372	0.381818
1373	0.466667
1374	0.346939
1375	0.375
1376	0.271845
1377	0.28169
1378	0.376623
1379	0.365854
1380	0.333333
1381	0.342466
1382	0.666667
1383	0.382979
1384	0.450704
1385	0.442623
1386	0.301587
1387	0.507042
1388	0.571429
1389	0.595745
1390	0.472727
1391	0.403226
1392	0.352113
1393	0.329114
1394	0.453333
1395	0.328125
1396	0.509091
1397	0.306667
1398	0.559322
1399	0.477273
1400	0.271739
1401	0.59375
1402	0.337662
1403	0.527273
1404	0.75
1405	0.604167
1406	0.418919
1407	0.520548
1408	0.5
1409	0.461538
1410	0.34375
1411	0.298701
1412	0.257143
1413	0.450704
1414	0.411765
1415	0.333333
1416	0.372881
1417	0.407407
1418	0.384615
1419	0.336735
1420	0.32
1421	0.471429
1422	0.433962
1423	0.509434
1424	0.396552
1425	0.285714
1426	0.394737
1427	0.277778
1428	0.333333
1429	0.472727
1430	0.350877
1431	0.298507
1432	0.612245
1433	0.389831
1434	0.7
1435	0.372881
1436	0.325
1437	0.44898
1438	0.363636
1439	0.479167
1440	0.568966
1441	0.52
1442	0.568627
1443	0.444444
1444	0.486111
1445	0.510638
1446	0.325
1447	0.37931
1448	0.462963
1449	0.557692
1450	0.435484
1451	0.46
1452	0.424242
1453	0.459459
1454	0.45283
1455	0.574074
1456	0.4375
1457	0.380952
1458	0.313433
1459	0.436364
1460	0.653846
1461	0.592593
1462	0.311475
1463	0.452055
1464	0.308511
1465	0.352941
1466	0.413793
1467	0.490566
1468	0.553571
1469	0.306818
1470	0.45098
1471	0.444444
1472	0.547945
1473	0.386667
1474	0.276923
1475	0.352113
1476	0.34375
1477	0.405405
1478	0.385965
1479	0.581818
1480	0.581818
1481	0.273973
1482	0.42
1483	0.534884
1484	0.421053
1485	0.462687
1486	0.452055
1487	0.391304
1488	0.313433
1489	0.321839
1490	0.25
1491	0.431373
1492	0.382353
1493	0.428571
1494	0.289855
1495	0.285714
1496	0.603448
1497	0.485294
1498	0.318841
1499	0.453333
1500	0.397436
1501	0.4
1502	0.466667
1503	0.390805
1504	0.5
1505	0.34375
1506	0.444444
1507	0.371429
1508	0.446429
1509	0.536585
1510	0.515152
1511	0.306818
1512	0.360656
1513	0.491803
1514	0.301587
1515	0.553846
1516	0.522727
1517	0.347826
1518	0.305556
1519	0.261905
1520	0.529412
1521	0.375
1522	0.3
1523	0.339286
1524	0.246377
1525	0.482759
1526	0.409091
1527	0.422535
1528	0.348315
1529	0.274194
1530	0.40678
1531	0.298507
1532	0.396226
1533	0.559322
1534	0.426471
1535	0.366667
1536	0.42
1537	0.607843
1538	0.313953
1539	0.351064
1540	0.480769
1541	0.509434
1542	0.5
1543	0.435484
1544	0.603448
1545	0.46
1546	0.397059
1547	0.357143
1548	0.280488
1549	0.380952
1550	0.4
1551	0.372881
1552	0.34375
1553	0.347222
1554	0.368421
1555	0.403509
1556	0.42623
1557	0.5
1558	0.571429
1559	0.510204
1560	0.418919
1561	0.707317
1562	0.306667
1563	0.481481
1564	0.367347
1565	0.512195
1566	0.393443
1567	0.377778
1568	0.4
1569	0.47541
1570	0.555556
1571	0.382353
1572	0.481013
1573	0.35
1574	0.48
1575	0.310811
1576	0.343434
1577	0.461538
1578	0.733333
1579	0.473684
1580	0.466667
1581	0.45098
1582	0.40678
1583	0.392157
1584	0.345455
1585	0.434783
1586	0.553571
1587	0.545455
1588	0.42623
1589	0.341463
1590	0.54386
1591	0.27
1592	0.473684
1593	0.409836

## Sheet: Figure S5
Plate1
	1	2	3	4	5	6	7	8	9	10	11	12
A
B		Cmpd1									STSP 10uM
C
D
E		Cmpd2									Neg.Ctrl(0.5%DMSO)
F
G
H
			Compound	Max Concentration	dilution
		Plate1	IIP0942	30uM	3
			NMS-1286937	30uM	3
Raw Data_Plate1
	1	2	3	4	5	6	7	8	9	10	11	12
A
B		3080	17216	51000	76224	72000	91944	86208	90448	80216	11968
C		3400	17048	50056	76240	88928	82064	100768	96424	78136	12064
D		4056	19480	64736	69488	85168	93248	102216	94936	84976	17296
E		13960	22104	25424	22312	30472	37032	50984	96760	98344	90176
F		14704	19872	21896	20792	26600	32816	49544	93360	95296	92584
G		11440	18360	21512	19408	20168	30136	56672	95632	100344	92864
H
		Neg.Ctrl	STSP
		91874.7	13776
Plate2
	1	2	3	4	5	6	7	8	9	10	11	12
A
B		Cmpd1									STSP 10uM
C
D
E		Cmpd2									Neg.Ctrl(0.5%DMSO)
F
G
H
			Compound	Max Concentration	dilution
		Plate2	IIP0943	30uM	3
			IIP001076	30uM	3
Raw Data_Plate2
	1	2	3	4	5	6	7	8	9	10	11	12
A
B		1368	4624	14384	18104	26536	64144	80376	86920	76400	9696
C		1528	5696	15424	19200	27512	56712	81600	84376	84744	11128
D		1440	6272	15256	18248	25792	56048	85736	94728	82880	15248
E		1256	2584	9224	12448	18848	27216	41544	69096	90744	82248
F		1072	2184	9272	11648	17480	25464	38656	72528	88240	84544
G		920	2248	8576	11520	19400	24080	42496	68016	88320	90904
H
		Neg.Ctrl	STSP
		85898.7	12024

## Sheet: Figure S8b
Similarity	ChEMBL ID
40.4255	CHEMBL4784781
40.1961	CHEMBL5180414
40.2062	CHEMBL3666771
41.8605	CHEMBL409734
40.625	CHEMBL1643988
41.4894	CHEMBL3669135
40.5941	CHEMBL3666773
40	CHEMBL257858
42.8571	CHEMBL1643990
40.2174	CHEMBL3973022
40.404	CHEMBL3661447
47.619	CHEMBL4210744
43.299	CHEMBL3669139
40	CHEMBL3601716
40.4255	CHEMBL4853783
40.8163	CHEMBL4298158
41.3043	CHEMBL4171406
45.3488	CHEMBL3975774
40.8163	CHEMBL4845775
46.2366	CHEMBL5202966
41.1765	CHEMBL3661445
42.7083	CHEMBL1643993
41.2371	CHEMBL3661444
46.0674	CHEMBL3703177
40.625	CHEMBL3601122
41.573	CHEMBL3657335
46.7391	CHEMBL1229592
40	CHEMBL3657374
41.1111	CHEMBL3983107
41.0526	CHEMBL1933577
40.9091	CHEMBL1673039
41.8367	CHEMBL3666772
44.4444	CHEMBL4205869
40	CHEMBL1095716
42.2222	CHEMBL2029442
40.404	CHEMBL4875028
43.956	CHEMBL4214040
40.2062	CHEMBL3601223
40	CHEMBL4860972
42.8571	CHEMBL383875
40.8602	CHEMBL4228473
40.9091	CHEMBL4793238
46.6667	CHEMBL3657341
40.4494	CHEMBL5199067
44.3182	CHEMBL3669152
40.6593	CHEMBL5193791
41.2371	CHEMBL4846040
41.0526	CHEMBL3601719
42.2222	CHEMBL4793090
40.2062	CHEMBL3633142
46.2366	CHEMBL4800037
40.8602	CHEMBL4787496
41.8367	CHEMBL3666768
40.6977	CHEMBL3919579
46.7391	CHEMBL4742222
41.6667	CHEMBL4850608
41.8367	CHEMBL3633143
43	CHEMBL4859914
43.3333	CHEMBL5201748
40.4255	CHEMBL4873991
47.1264	CHEMBL3657336
43.1373	CHEMBL3237935
42.1053	CHEMBL4859127
40	CHEMBL4761486
42.5532	CHEMBL4856340
40.9091	CHEMBL3823045
42.8571	CHEMBL4857066
40.404	CHEMBL4855669
43.299	CHEMBL4218320
41.2371	CHEMBL4860644
42.7083	CHEMBL4867504
40	CHEMBL4797362
40.4494	CHEMBL3884614
45.977	CHEMBL4211322
43.8776	CHEMBL3237930
42.5532	CHEMBL4861308
40.8163	CHEMBL1793896
47.1264	CHEMBL3657325
40.2062	CHEMBL4869527
41.6667	CHEMBL4857210
40	CHEMBL4762595
42.268	CHEMBL3752363
42.6966	CHEMBL4876320
42.0455	CHEMBL4859451
40.4494	CHEMBL3822611
43.8202	CHEMBL4203110
41.6667	CHEMBL3666769
41.4894	CHEMBL4540722
43.4783	CHEMBL4213082
45.5556	CHEMBL3657331
42	CHEMBL1643977
40	CHEMBL3699588
41.1111	CHEMBL4849567
40.404	CHEMBL4849289
42.5287	CHEMBL535338
41.1765	CHEMBL3969585
41.6667	CHEMBL3665870
43.0233	CHEMBL547402
41.5842	CHEMBL3666770
40.8163	CHEMBL1793892
41.573	CHEMBL5183593
43.75	CHEMBL4202780
45.3488	CHEMBL3934738
40.5941	CHEMBL3699602
40	CHEMBL1673054
40.404	CHEMBL1793895
40.8602	CHEMBL1809076
41.6667	CHEMBL4101484
41.5094	CHEMBL3425663
45.977	CHEMBL4787806
43.3333	CHEMBL4744309
41.8367	CHEMBL4065339
40.7407	CHEMBL3425657
40	CHEMBL4758523
41.4141	CHEMBL3666774
42.8571	CHEMBL4649556
44.7917	CHEMBL3425673
43.0108	CHEMBL1258363
41.6667	CHEMBL4860430
47.2527	CHEMBL4303523
41.2371	CHEMBL1643987
42.5743	CHEMBL3425664
41.7582	CHEMBL532472
40	CHEMBL1774339
48.8095	CHEMBL3885038
49.4118	CHEMBL4216265
41.4141	CHEMBL4211573
40.8163	CHEMBL1774489
40.2174	CHEMBL5221074
41.8367	CHEMBL4868353
41.3043	CHEMBL5186878
40.4255	CHEMBL4873035
46.5909	CHEMBL3652220
41.4894	CHEMBL3669134
41.2371	CHEMBL4853927
40.625	CHEMBL3904111
41.0526	CHEMBL1933579
41.1111	CHEMBL3220495
45.2381	CHEMBL4205469
43.4343	CHEMBL4202955
40.404	CHEMBL3699596
42.2222	CHEMBL1933576
42.5743	CHEMBL3425666
41.7582	CHEMBL548737
40	CHEMBL1096028
43.0108	CHEMBL4217686
42.3913	CHEMBL4644196
41	CHEMBL3639648
40	CHEMBL3884960
45.4545	CHEMBL1095717
41.2371	CHEMBL1793893
45.5556	CHEMBL3657352
40.4255	CHEMBL1971029
40.3846	CHEMBL3661446
43.4783	CHEMBL1272140
41.7476	CHEMBL3425667
43.5294	CHEMBL3977453
40.8163	CHEMBL4073062
40.4255	CHEMBL3823577
40.2062	CHEMBL3632629
40	CHEMBL3665931
41	CHEMBL3703188
40.367	CHEMBL3425658
52.381	CHEMBL1094408
42.3077	CHEMBL3425669
46.7391	CHEMBL1643992
47.7273	CHEMBL3666767
44	CHEMBL3425670
45.7447	CHEMBL3237934
48.75	CHEMBL3735072
40.8163	CHEMBL4093766
43.8202	CHEMBL4204596
40.5941	CHEMBL4209119
42.5743	CHEMBL4204937
46.6667	CHEMBL4208712
43.0233	CHEMBL535088
44.7917	CHEMBL3237931
42.7184	CHEMBL3425661
44.6809	CHEMBL3601718
44.4444	CHEMBL4646229
44.7917	CHEMBL3425672
42.7184	CHEMBL3425655
42.6966	CHEMBL4208167
41.9048	CHEMBL3425662
42.5532	CHEMBL1793891
43.4783	CHEMBL1774341
44	CHEMBL3425668
40.5941	CHEMBL4447910
43.8202	CHEMBL3885007
43.956	CHEMBL4218052
42.2222	CHEMBL1933586
46.2366	CHEMBL4215164
40.404	CHEMBL4216551
47.7273	CHEMBL4212450
44.8276	CHEMBL3883761
44.3299	CHEMBL3237932
40.8163	CHEMBL1774337
41.6667	CHEMBL1272195
48.8636	CHEMBL3425671
43.8776	CHEMBL3237936
46.3415	CHEMBL2158524
48.7805	CHEMBL4216784
46.2366	CHEMBL3797606
42.5287	CHEMBL586948
47.2527	CHEMBL4207305
47.7778	CHEMBL1643991
44.2105	CHEMBL4215496
47.191	CHEMBL4210237
43.8776	CHEMBL3237933
40.4255	CHEMBL3824301
45.4545	CHEMBL4203804
40.6593	CHEMBL4216025
41.4141	CHEMBL1793894
41.6667	CHEMBL4083486
41.5094	CHEMBL3425659
43.956	CHEMBL4214620
41.4634	CHEMBL1946608
41.1111	CHEMBL4204354
43.4343	CHEMBL4202413
44.7917	CHEMBL3237929
44.5652	CHEMBL3824246
41.4141	CHEMBL1269489
40.2299	CHEMBL4171089
41.5094	CHEMBL3425656
42.3077	CHEMBL3425660
40.9091	CHEMBL3883823
40.4255	CHEMBL2158523
42.5743	CHEMBL3425665
40.8163	CHEMBL1738758

[truncated: 2 more sheets: Figure S12a, Figure S12b]
